# Supplementary material for: Whole-genome comparative analysis of virulence genes unveils similarities and differences between endophytes and other symbiotic bacteria
Source: Front Microbiol. 2015 May 26;6:419. doi: 10.3389/fmicb.2015.00419 (PMC4443252; doi:10.3389/fmicb.2015.00419)
Supplement: Supplementary file 4 [file Table1.XLS]

## Sheet: Sheet1
Supplementry table ST1. Details of the genome assembly of bacterial endophytes from grapevine
Strain	pipeline	genome lenght (bp)	GC content (%)	N50 (bp)	# of contigs	CDS	tRNAs	rRNAs
EnVs6	A5	5,220,112	54.62	624.603	36	4.809	86	9
ErVv1		4,719,019	54.6	364.655	72	4.207	99	5
PaVv9		9,754,510	54.65	153.801	385	9.466	120	9
PaVv7	SOAPdenovo	4,879,255	55.22	522.275	156	4.47	84	31
EnVs2		5,067,900	53.98	694.648	102	4.649	70	4
LecVs2		5,285,925	54.59	447.002	91	4.886	76	3
PaVv1		4,850,774	55.14	625.109	84	4.453	79	0
