# Supplementary material for: Whole-genome comparative analysis of virulence genes unveils similarities and differences between endophytes and other symbiotic bacteria
Source: Front Microbiol. 2015 May 26;6:419. doi: 10.3389/fmicb.2015.00419 (PMC4443252; doi:10.3389/fmicb.2015.00419)
Supplement: Supplementary file 5 [file Table2.XLS]

## Sheet: EnVs6
Supplementry table ST2. Statistics and quality analysis of the assemblies of seven enterobacterial endophytes. Enterobacter ludwigii EnVs6
Assembly	a5	SOAPdenovo
# contigs (>= 0 bp)	36	134
# contigs (>= 1000 bp)	24	32
Total length (>= 0 bp)	5220112	5229118
Total length (>= 1000 bp)	5216461	5207460
# contigs	26	40
Largest contig	1301251	783877
Total length	5217721	5212813
GC (%)	54.62	54.62
N50	624603	555375
N75	235185	198827
L50	3	4
L75	6	9
# N's per 100 kbp	68.44	0.92
LAP Score	-29.9433	-29.9687
LAP Score SD	0.827773	0.614542
Insert Size	584.716	579.708
Insert Size SD	118.053	117.286
bwa	27459394 in total	27459394 in total
	0 QC failure	0 QC failure
	0 duplicates	0 duplicates
	27072939 mapped (98.59%)	27120676 mapped (98.77%)
	27459394 paired in sequencing	27459394 paired in sequencing
	13729697 read1	13729697 read1
	13729697 read2	13729697 read2
	26780854 properly paired (97.53%)	26749620 properly paired (97.42%)
	26977443 with itself and mate mapped	27054370 with itself and mate mapped
	95496 singletons (0.35%)	66306 singletons (0.24%)
	92950 with mate mapped to a different chr	210093 with mate mapped to a different chr
	92325 with mate mapped to a different chr (mapQ>=5)	200131 with mate mapped to a different chr (mapQ>=5)

## Sheet: ErvV1
Supplementry table ST2. Statistics and quality analysis of the assemblies of seven enterobacterial endophytes. Erwinia sp. ErVv1
Assembly	a5	SOAPdenovo
# contigs (>= 0 bp)	72	454
# contigs (>= 1000 bp)	29	33
Total length (>= 0 bp)	4719019	4759069
Total length (>= 1000 bp)	4707069	4692461
# contigs	32	41
Largest contig	632905	619095
Total length	4708809	4698682
GC (%)	54.6	54.61
N50	364655	361046
N75	151812	274047
L50	5	6
L75	11	9
# N's per 100 kbp	350.9	22.99
LAP Score	-29.997	-29.9543
LAP Score SD	0.190297	0.741633
Insert Size	558.752	558.068
Insert Size SD	114.852	114.657
bwa	24673002 in total	24673002 in total
	0 QC failure	0 QC failure
	0 duplicates	0 duplicates
	24367178 mapped (98.76%)	24314589 mapped (98.55%)
	24673002 paired in sequencing	24673002 paired in sequencing
	12336501 read1	12336501 read1
	12336501 read2	12336501 read2
	24068092 properly paired (97.55%)	23990822 properly paired (97.24%)
	24277510 with itself and mate mapped	24210063 with itself and mate mapped
	89668 singletons (0.36%)	104526 singletons (0.42%)
	169610 with mate mapped to a different chr	205719 with mate mapped to a different chr
	164592 with mate mapped to a different chr (mapQ>=5)	191171 with mate mapped to a different chr (mapQ>=5)

## Sheet: PavV9
Supplementry table ST2. Statistics and quality analysis of the assemblies of seven enterobacterial endophytes. Pantoea vagans PaVv9
Assembly	a5	SOAPdenovo
# contigs (>= 0 bp)	385	3030
# contigs (>= 1000 bp)	152	697
Total length (>= 0 bp)	9754510	9769130
Total length (>= 1000 bp)	9686207	9109621
# contigs	163	989
Largest contig	540063	528585
Total length	9695105	9314344
GC (%)	54.65	54.74
N50	153801	29205
N75	86139	12687
L50	16	81
L75	37	203
# N's per 100 kbp	395.09	74.43
LAP Score	-29.9986	-29.9585
LAP Score SD	0.1276	0.702322
Insert Size	518.364	513.878
Insert Size SD	116.088	113.285
bwa	18033644 in total	18033644 in total
	0 QC failure	0 QC failure
	0 duplicates	0 duplicates
	17637504 mapped (97.80%)	17605785 mapped (97.63%)
	18033644 paired in sequencing	18033644 paired in sequencing
	9016822 read1	9016822 read1
	9016822 read2	9016822 read2
	17178244 properly paired (95.26%)	16409242 properly paired (90.99%)
	17507658 with itself and mate mapped	17433756 with itself and mate mapped
	129846 singletons (0.72%)	172029 singletons (0.95%)
	257806 with mate mapped to a different chr	983060 with mate mapped to a different chr
	251418 with mate mapped to a different chr (mapQ>=5)	910181 with mate mapped to a different chr (mapQ>=5)

## Sheet: PaVv7
Supplementry table ST2. Statistics and quality analysis of the assemblies of seven enterobacterial endophytes. Pantoea vagans PaVv7
Assembly	a5	SOAPdenovo
# contigs (>= 0 bp)	43	156
# contigs (>= 1000 bp)	26	31
Total length (>= 0 bp)	4867101	4879255
Total length (>= 1000 bp)	4862176	4854502
# contigs	27	38
Largest contig	1009254	956830
Total length	4862971	4858552
GC (%)	55.23	55.22
N50	448060	522275
N75	235078	256142
L50	4	4
L75	7	8
# N's per 100 kbp	86.04	2.26
LAP Score	-29.9793	-29.9792
LAP Score SD	0.501096	0.502666
Insert Size	581.937	580.848
Insert Size SD	113.711	113.433
bwa	16382780 in total	16382780 in total
	0 QC failure	0 QC failure
	0 duplicates	0 duplicates
	16154256 mapped (98.61%)	16178250 mapped (98.75%)
	16382780 paired in sequencing	16382780 paired in sequencing
	8191390 read1	8191390 read1
	8191390 read2	8191390 read2
	15987900 properly paired (97.59%)	15957746 properly paired (97.41%)
	16093056 with itself and mate mapped	16131696 with itself and mate mapped
	61200 singletons (0.37%)	46554 singletons (0.28%)
	63429 with mate mapped to a different chr	140477 with mate mapped to a different chr
	62109 with mate mapped to a different chr (mapQ>=5)	137484 with mate mapped to a different chr (mapQ>=5)

## Sheet: EnVs2
Supplementry table ST2. Statistics and quality analysis of the assemblies of seven enterobacterial endophytes. Enterobacter ludwigii EnVs2
Assembly	a5	SOAPdenovo
# contigs (>= 0 bp)	30	102
# contigs (>= 1000 bp)	16	18
Total length (>= 0 bp)	5075254	5079786
Total length (>= 1000 bp)	5071996	5064227
# contigs	16	24
Largest contig	1495786	1226846
Total length	5071996	5067900
GC (%)	53.98	53.98
N50	485399	694648
N75	356290	391101
L50	3	3
L75	6	5
# N's per 100 kbp	73.8	4.2
LAP Score	-29.9624	-29.9618
LAP Score SD	0.674223	0.679173
Insert Size	571.232	570.547
Insert Size SD	122.896	122.87
bwa	16771344 in total	16771344 in total
	0 QC failure	0 QC failure
	0 duplicates	0 duplicates
	16510439 mapped (98.44%)	16530893 mapped (98.57%)
	16771344 paired in sequencing	16771344 paired in sequencing
	8385672 read1	8385672 read1
	8385672 read2	8385672 read2
	16309378 properly paired (97.25%)	16312076 properly paired (97.26%)
	16452691 with itself and mate mapped	16484938 with itself and mate mapped
	57748 singletons (0.34%)	45955 singletons (0.27%)
	47457 with mate mapped to a different chr	79257 with mate mapped to a different chr
	47139 with mate mapped to a different chr (mapQ>=5)	68931 with mate mapped to a different chr (mapQ>=5)

## Sheet: LecVs2
Supplementry table ST2. Statistics and quality analysis of the assemblies of seven enterobacterial endophytes. Enterobacter ludwigii LecVs2
Assembly	a5	SOAPdenovo	velvet
# contigs (>= 0 bp)	NA	91	120
# contigs (>= 1000 bp)	NA	37	44
Total length (>= 0 bp)	NA	5285925	5329365
Total length (>= 1000 bp)	NA	5272185	5315003
# contigs	NA	46	51
Largest contig	NA	1017141	844620
Total length	NA	5278251	5319937
GC (%)	NA	54.59	54.58
N50	NA	447002	452759
N75	NA	198898	209850
L50	NA	4	4
L75	NA	9	9
# N's per 100 kbp	NA	110.09	1938.39
LAP Score	NA	-29.9986	-29.9855
LAP Score SD	NA	0.129659	0.419692
Insert Size	NA	612.975	617.354
Insert Size SD	NA	100.751	102.138
bwa	NA	4595106 in total	4595106 in total
	NA	0 QC failure	0 QC failure
	NA	0 duplicates	0 duplicates
	NA	4461734 mapped (97.10%)	4433124 mapped (96.47%)
	NA	4595106 paired in sequencing	4595106 paired in sequencing
	NA	2297553 read1	2297553 read1
	NA	2297553 read2	2297553 read2
	NA	4408130 properly paired (95.93%)	4376568 properly paired (95.24%)
	NA	4433554 with itself and mate mapped	4401975 with itself and mate mapped
	NA	28180 singletons (0.61%)	31149 singletons (0.68%)
	NA	24442 with mate mapped to a different chr	24872 with mate mapped to a different chr
	NA	24256 with mate mapped to a different chr (mapQ>=5)	23339 with mate mapped to a different chr (mapQ>=5)
	NOTE: A5 pipeline did not return any results for this data; velvet was run as quality control for SOAPdenovo.

## Sheet: PaVv1
Supplementry table ST2. Statistics and quality analysis of the assemblies of seven enterobacterial endophytes. Pantoea vagans PaVv1
Assembly	a5	SOAPdenovo
# contigs (>= 0 bp)	31	84
# contigs (>= 1000 bp)	19	17
Total length (>= 0 bp)	4853719	4850774
Total length (>= 1000 bp)	4850304	4838617
# contigs	20	19
Largest contig	1525860	2262671
Total length	4850998	4839969
GC (%)	55.13	55.14
N50	464676	625109
N75	234950	459908
L50	3	2
L75	7	4
# N's per 100 kbp	117.93	4.03
LAP Score	-29.98	-29.9796
LAP Score SD	0.492355	0.497497
Insert Size	556.633	557.335
Insert Size SD	108.069	108.597
bwa	42255018 in total	42255018 in total
	0 QC failure	0 QC failure
	0 duplicates	0 duplicates
	41661832 mapped (98.60%)	41559668 mapped (98.35%)
	42255018 paired in sequencing	42255018 paired in sequencing
	21127509 read1	21127509 read1
	21127509 read2	21127509 read2
	41225074 properly paired (97.56%)	41179702 properly paired (97.46%)
	41478204 with itself and mate mapped	41385728 with itself and mate mapped
	183628 singletons (0.43%)	173940 singletons (0.41%)
	114115 with mate mapped to a different chr	74495 with mate mapped to a different chr
	111902 with mate mapped to a different chr (mapQ>=5)	68596 with mate mapped to a different chr (mapQ>=5)
