# Supplementary material for: Whole-genome comparative analysis of virulence genes unveils similarities and differences between endophytes and other symbiotic bacteria
Source: Front Microbiol. 2015 May 26;6:419. doi: 10.3389/fmicb.2015.00419 (PMC4443252; doi:10.3389/fmicb.2015.00419)
Supplement: Supplementary file 6 [file Table3.XLS]

## Sheet: words_virulence_factors
Supplementary table ST3. Categories used to select viruelnce factors in the core genomes of 7 enterobacteria
Virulence category	Terms
Capsule	cell,wall,capsule,virulence,LPS,lipopolysaccharide,sialid,Wzb,Wzc,Wza,KpsT,KpsM,KpsE,KpsD,KpsC,KpsS,Colanic,Rhamnosyltransferase,YhjH,YhjE,YhjD,YhjC,YhjJ,YhjG,WcaB,WcaF,WcaA,WcaC,WcaE,WcaJ,WcaI,WcaD,PhoO,LolD,LolC,LolE,LolA,NanT,NanR,Capsular,polysaccharide,Acetylmuramic,Acetylneuramic,O-antigen,transglycosylase,Glucosamine,sialic,
Iron	Virulence,ferric,heme,hemin,iron,siderophore,aerobactin,enterobactin,Ferrous,Paraquat,TonB,isochorismatase,hydroxamate,chelator,
motility	motility,chemotaxis,flagella,flagellar,basal,body,motor,rod,hook,methyl-accepting
Phages	phage,capside,tail,fiber,sheath,hollin,hub,endolysin,transposon,prophage,IS,insertion,sequence
QS	autoinducer,LuxR,LuxI,AI-1,AI-2,homoserine,lactone,quorum,sensing,biofilm
Cell signalling	response,regulator,sensory,LysR,Two-component,histidine,kinase,PGA,toxin,antitoxin,cAMP,sensing,sensor*,HTH
exoenzymes	lipase,protease,hemolysin,cellulose,cellulase,lignin,esterase,exoenzyme,lysozyme,phospholipase,collagenase,elastase,pectinase,lecithinase,amylase
virulence disease	adhesion,bacteriocin,Tolerance,resistance,efflux,pump,macrolide,lactamase,multidrug,arsenical,mercuric,copper,nodulation,cobalt,zinc,virulence,pathogenicity,disease,Colicin,RND
