# Supplementary material for: Whole-genome comparative analysis of virulence genes unveils similarities and differences between endophytes and other symbiotic bacteria
Source: Front Microbiol. 2015 May 26;6:419. doi: 10.3389/fmicb.2015.00419 (PMC4443252; doi:10.3389/fmicb.2015.00419)
Supplement: Supplementary file 7 [file Table4.XLS]

## Sheet: Sheet1
Supplementary table ST4. Unique functions in the genomes of eneterobacteria. * Strains include endophytic reference genomes Enterobacter sp. 638 and Pantoea vagans C9-1 and all 7 test strains. Presence(+) and absence(-) of the genes are denoted.
Genus	Category	Gene name or identifier	Function	Test strains	Reference strains	Endophytic strains*
Enterobacter	cell wall and capsule	operon kps	sialic acid ABC transporters	+	-	-
		rgpF	alpha rhamnosyl transferase	+	-	-
		nanTRC	synthesis and modification of sialic acid	-	+	-
		operon wca	synthesis of colanic acid	-	+	-
		yjbG	glycocalix modification	-	+	-
		yjbF	glycocalix modification	-	+	-
		waaL	O-antigen ligase	-	+	-
	Iron metabolism	iutA	aerobactin transporter	-	+	-
		hypothetical	hemin metabolism	-	+	-
	Chemotaxis	flaA	flagellin assembly	+	-	-
		che group	methyl-accepting proteins	-	+	-
	Phages	phage gene	phage baseplate hub necessary for host recognition	+	-	-
	Regulation and cell signalling	ibrA/B	immunoglobuling inactivating protein	-	+	-
		higA	toxin - antitoxin	+	-	-
		parD	toxin - antitoxin	+	-	-
		vapB	toxin - antitoxin	+	-	-
		gbuR	arginine dehydrogenase transcriptional regulator	+	-	-
		evgA	two component system kinase	+	-	-
		operon lsrB	AI-2 metabolism	-	+	-
		lsrC	AI-2 metabolism	-	+	-
		lsrD	AI-2 metabolism	-	+	-
		lsrG	AI-2 metabolism	-	+	-
		lsrF	AI-2 metabolism	-	+	-
		lsrK	AI-2 metabolism	-	+	-
		ccpA		-	+	-
		tdcA	threonine catabolic transcriptional activator	-	+	-
	Virulence and disease	operon pga	poly-β-1,6-N-acetyl-D-glucosamine (PGA) synthesis	-	+	-
		copS	the copper sensor protein	+	-	-
		espC	enterotoxin	+	-	-
		mtrF	multidrug efflux pump	+	-	-
		yidP	transcriptional regulator	-	+	-
		yidE	mediator of hyperadherence	-	+	-
		marR	multiple-antibiotic resistance	-	+	-
		marB	multiple-antibiotic resistance	-	+	-
Erwinia	cell wall and capsule	hypothetical	acyl hydratase	+	-	-
		ycfS	L,D-transpeptidase	-	-	+
		ycfL	protein: an outer membrane lipoprotein that is part of a salvage cluster	-	-	+
		ycfP	protein: probably an esterase that is part of a salvage cluster	-	-	+
		mpaA	Gamma-D-Glutamyl-meso-Diaminopimelate Amidase	-	-	+
		mltB	Membrane-bound lytic murein transglycosylase B	-	-	+
		msrA	Peptide methionine sulfoxide reductase	-	-	+
		cobU	Adenosylcobinamide kinase	-	-	+
		ytfR	Putative sugar ABC transport system, ATP-binding protein	-	-	+
		ytfQ	Putative sugar ABC transport system, periplasmic binding protein	-	-	+
		yjfF	Putative sugar ABC transport system, permease protein	-	-	+
		ytfT	Putative sugar ABC transport system, permease protein	-	-	+
		ytfP	Gamma-glutamylcyclotransferase family protein	-	-	+
		MFS	Major facilitator superfamily (MFS) transporter	-	-	+
		hypothetical	probable Rhodanese-related sulfurtransferase	-	-	+
		pmrC	release factor (RF) methylating enzyme	+	-
	Iron metabolism	hypothetical	probable Ferric reductase	-	-	+
		pntA	NAD(P) transhydrogenase alpha subunit	-	-	+
		pntA	NAD(P) transhydrogenase subunit beta	-	-	+
	Phages	mnmC	5-methylaminomethyl-2-thiouridine-forming enzyme	-	-	+
	Regulation and cell signalling	GTH	glutathione S- transferase subgroup 2	+	-	-
		cstA	carbon starvation protein A	+	-	-
		yfcF homolog	Probable glutathione S-transferase	-	-	+
		hypothetical	Uncharacterized glutathione S-transferase-like protein	-	-	+
		NQO	NADPH:quinone oxidoreductase 2	-	-	+
		qorR	Redox-sensing transcriptional regulator	-	-	+
		hmp	Flavohemoprotein (Nitric oxide dioxygenase)	-	-	+
		soxS	Regulatory protein	-	-	+
		ytmO	Bacterial luciferase family protein	-	-	+
		hypothetical	ABC-type nitrate/sulfonate/bicarbonate transport systems, periplasmic components	-	-	+
		hypothetical	probable dibenzothiophene desulfurization enzyme	-	-	+
Pantoea	cell wall and capsule	rfbF	dTDP rhamnosyl transferase	-	+	-
		waaX	core sugar synthesis in the LPS	-	+	-
	Iron metabolism	fhuC	Ferrichrome transport ATP-binding protein	-	-	+
	Phages	mb-GpV	baseplate assembly protein V	-	+	-
	Regulation and cell signalling	relB-relE	toxin - antitoxin	+	-	-
		yedV/yedW	two component system	+	-	-
	Virulence and disease	cusC	copper sensitive and detoxifying efflux pump	+	-	-
		cusF	copper sensitive and detoxifying efflux pump	+	-	-
		cusR	copper sensitive and detoxifying efflux pump	+	-	-
		operon pmr	Antibiotic resistance	+	-	-
		czc	detoxifying functions for Cd2+, Zn2+ and Co2+	+	-	-
