# Supplementary material for: Whole-genome comparative analysis of virulence genes unveils similarities and differences between endophytes and other symbiotic bacteria
Source: Front Microbiol. 2015 May 26;6:419. doi: 10.3389/fmicb.2015.00419 (PMC4443252; doi:10.3389/fmicb.2015.00419)
Supplement: Supplementary file 8 [file Table5.XLS]

## Sheet: Heatmap Enterobacter
Supplmentary tabe ST5. Presence/absence map of 6 virulence gene categories in the genomes of species of Enterobacter. Rows: Annotated gene functions and its presence (deep blue) or absence (sky blue) in the genome. Columns: Genomes compared.
Category	Role	Strain LecVs2	Strain EnVs6	Strain EnVs2	Enterobacter aerogenes KCTC 2190	Enterobacter asburiae LF7a	Enterobacter cloacae ATCC 13047	Enterobacter sp. 638
Cell Wall and Capsule	D-glycero-D-manno-heptose 1,7-bisphosphate phosphatase (EC 3.1.1.-)
	Phosphoheptose isomerase (EC 5.3.1.-)
	Phosphoheptose isomerase 1 (EC 5.3.1.-)
	dTDP-4-dehydrorhamnose 3,5-epimerase (EC 5.1.3.13)
	Glucose-1-phosphate thymidylyltransferase (EC 2.7.7.24)
	dTDP-4-dehydrorhamnose reductase (EC 1.1.1.133)
	dTDP-glucose 4,6-dehydratase (EC 4.2.1.46)
	Glucosamine--fructose-6-phosphate aminotransferase [isomerizing] (EC 2.6.1.16)
	Glucosamine-1-phosphate N-acetyltransferase (EC 2.3.1.157)
	N-acetylglucosamine-1-phosphate uridyltransferase (EC 2.7.7.23)
	N-acetylmannosamine kinase (EC 2.7.1.60)
	N-acetylmannosamine-6-phosphate 2-epimerase (EC 5.1.3.9)
	PTS system, N-acetylmuramic acid-specific IIB component (EC 2.7.1.69)
	PTS system, N-acetylmuramic acid-specific IIC component (EC 2.7.1.69)
	Phosphoglucosamine mutase (EC 5.4.2.10)
	Sialic acid utilization regulator, RpiR family
	UDP-N-acetylglucosamine 2-epimerase (EC 5.1.3.14)
	Capsular polysaccharide ABC transporter, ATP-binding protein KpsT
	Capsular polysaccharide ABC transporter, permease protein KpsM
	Capsular polysaccharide export system inner membrane protein KpsE
	Capsular polysaccharide export system periplasmic protein KpsD
	Capsular polysaccharide export system protein KpsC
	Capsular polysaccharide export system protein KpsS
	Low molecular weight protein-tyrosine-phosphatase Wzb (EC 3.1.3.48)
	Putative uncharacterized protein YmcB
	Alpha-L-Rha alpha-1,3-L-rhamnosyltransferase (EC 2.4.1.-)
	TRAP-type transport system, small permease component, predicted N-acetylneuraminate transporter
	Capsular polysaccharide synthesis enzyme CpsA, sugar transferase
	Capsular polysaccharide synthesis enzyme CpsB
	Capsular polysaccharide synthesis enzyme CpsC, polysaccharide export
	Capsular polysaccharide synthesis enzyme CpsD, exopolysaccharide synthesis
	Alpha-D-GlcNAc alpha-1,2-L-rhamnosyltransferase (EC 2.4.1.-)
	Teichoic acid export ATP-binding protein TagH (EC 3.6.3.40)
	N-acetylneuraminate lyase (EC 4.1.3.3)
	Putative sugar isomerase involved in processing of exogenous sialic acid
	Sialic acid transporter (permease) NanT
	Transcriptional regulator NanR
	GGDEF/EAL domain protein YhjH
	Inner membrane metabolite transport protein YhjE
	Inner membrane protein YhjD
	LysR family transcriptional regulator YhjC
	Protein YhjJ, putative peptidase
	Uncharacterized protein YhjG
	2-Keto-3-deoxy-D-manno-octulosonate-8-phosphate synthase (EC 2.5.1.55)
	3-deoxy-D-manno-octulosonate 8-phosphate phosphatase (EC 3.1.3.45)
	3-deoxy-D-manno-octulosonic-acid transferase (EC 2.-.-.-)
	3-deoxy-manno-octulosonate cytidylyltransferase (EC 2.7.7.38)
	Acyl-[acyl-carrier-protein]--UDP-N-acetylglucosamine O-acyltransferase (EC 2.3.1.129)
	Arabinose 5-phosphate isomerase (EC 5.3.1.13)
	LPS-assembly lipoprotein RlpB precursor (Rare lipoprotein B)
	Lipid A biosynthesis (KDO) 2-(lauroyl)-lipid IVA acyltransferase (EC 2.3.1.-)
	Lipid A biosynthesis lauroyl acyltransferase (EC 2.3.1.-)
	Lipid A export ATP-binding/permease protein MsbA (EC 3.6.3.25)
	Lipid-A-disaccharide synthase (EC 2.4.1.182)
	Lipopolysaccharide ABC transporter, ATP-binding protein LptB
	LptA, protein essential for LPS transport across the periplasm
	Tetraacyldisaccharide 4&#39;-kinase (EC 2.7.1.130)
	UDP-3-O-[3-hydroxymyristoyl] glucosamine N-acyltransferase (EC 2.3.1.-)
	regulator of length of O-antigen component of lipopolysaccharide chains
	ADP-L-glycero-D-manno-heptose-6-epimerase (EC 5.1.3.20)
	ADP-heptose synthase (EC 2.7.-.-)
	ADP-heptose--lipooligosaccharide heptosyltransferase II (EC 2.4.1.-)
	Beta-1,3-glucosyltransferase
	D-glycero-beta-D-manno-heptose 7-phosphate kinase
	Lipopolysaccharide heptosyltransferase I (EC 2.4.1.-)
	Lipopolysaccharide heptosyltransferase III (EC 2.4.1.-)
	UDP-glucose:(heptosyl) LPS alpha1,3-glucosyltransferase WaaG (EC 2.4.1.-)
	Lipid A acylation protein PagP, palmitoyltransferase
	Phosphoethanolamine transferase EptA specific for the 1 phosphate group of core-lipid A
	Phosphoethanolamine transferase specific for the outer Kdo residue of lipopolysaccharide
	Sensor protein PhoQ (EC 2.7.13.3)
	Sensor protein basS/pmrB (EC 2.7.3.-)
	Transcriptional regulatory protein PhoP
	Transcriptional regulatory protein basR/pmrA
	HtrA protease/chaperone protein
	Inner membrane protein YrbG, predicted calcium/sodium:proton antiporter
	Lipoprotein releasing system ATP-binding protein LolD
	Lipoprotein releasing system transmembrane protein LolC
	Lipoprotein releasing system transmembrane protein LolE
	Outer membrane lipoprotein SmpA, a component of the essential YaeT outer-membrane protein assembly complex
	Outer membrane lipoprotein carrier protein LolA
	Outer membrane protein H precursor
	Outer membrane protein Imp, required for envelope biogenesis
	Outer membrane protein NlpB, lipoprotein component of the protein assembly complex (forms a complex with YaeT, YfiO, and YfgL)
	Outer membrane protein YfgL, lipoprotein component of the protein assembly complex (forms a complex with YaeT, YfiO, and NlpB)
	Outer membrane protein assembly factor YaeT precursor
	Probable component of the lipoprotein assembly complex (forms a complex with YaeT, YfgL, and NlpB)
	Survival protein SurA precursor (Peptidyl-prolyl cis-trans isomerase SurA) (EC 5.2.1.8)
	Uncharacterized ABC transporter, ATP-binding protein YrbF
	Uncharacterized ABC transporter, auxiliary component YrbC
	Uncharacterized ABC transporter, periplasmic component YrbD
	Uncharacterized ABC transporter, permease component YrbE
	Uncharacterized protein YrbK clustered with lipopolysaccharide transporters
	MFS superfamily export protein YceL
	Proposed peptidoglycan lipid II flippase MurJ
	Protein of unknown function YceH
	Virulence factor MviM
	O-antigen flippase Wzx
	UDP-N-acetylglucosamine 4-epimerase (EC 5.1.3.7)
	Lipopolysaccharide core biosynthesis protein RfaZ
	Putative two-domain glycosyltransferase
	Fe(2+)/alpha-ketoglutarate-dependent dioxygenase LpxO
	Beta N-acetyl-glucosaminidase (EC 3.2.1.52)
	D-alanyl-D-alanine carboxypeptidase (EC 3.4.16.4)
	Membrane-bound lytic murein transglycosylase A precursor (EC 3.2.1.-)
	Membrane-bound lytic murein transglycosylase B precursor (EC 3.2.1.-)
	Membrane-bound lytic murein transglycosylase C precursor (EC 3.2.1.-)
	Membrane-bound lytic murein transglycosylase D precursor (EC 3.2.1.-)
	Membrane-bound lytic murein transglycosylase E (EC 3.2.1.-)
	Muramoyltetrapeptide carboxypeptidase (EC 3.4.17.13)
	N-acetylmuramoyl-L-alanine amidase (EC 3.5.1.28)
	Soluble lytic murein transglycosylase precursor (EC 3.2.1.-)
	D-alanine--D-alanine ligase (EC 6.3.2.4)
	Monofunctional biosynthetic peptidoglycan transglycosylase (EC 2.4.2.-)
	Multimodular transpeptidase-transglycosylase (EC 2.4.1.129) (EC 3.4.-.-)
	Murein-DD-endopeptidase (EC 3.4.99.-)
	Penicillin-binding protein 2 (PBP-2)
	Penicillin-insensitive transglycosylase (EC 2.4.2.-) & transpeptidase PBP-1C
	Phospho-N-acetylmuramoyl-pentapeptide-transferase (EC 2.7.8.13)
	Rare lipoprotein A precursor
	UDP-N-acetylenolpyruvoylglucosamine reductase (EC 1.1.1.158)
	UDP-N-acetylglucosamine 1-carboxyvinyltransferase (EC 2.5.1.7)
	UDP-N-acetylglucosamine--N-acetylmuramyl-(pentapeptide) pyrophosphoryl-undecaprenol N-acetylglucosamine transferase (EC 2.4.1.227)
	UDP-N-acetylmuramate--alanine ligase (EC 6.3.2.8)
	UDP-N-acetylmuramoylalanine--D-glutamate ligase (EC 6.3.2.9)
	UDP-N-acetylmuramoylalanyl-D-glutamate--2,6-diaminopimelate ligase (EC 6.3.2.13)
	UDP-N-acetylmuramoylalanyl-D-glutamyl-2,6-diaminopimelate--D-alanyl-D-alanine ligase (EC 6.3.2.10)
	L,D-transpeptidase YbiS
	L,D-transpeptidase YcbB
	L,D-transpeptidase YcfS
	Penicillin-binding protein AmpH
	UDP-N-acetylmuramate:L-alanyl-gamma-D-glutamyl-meso-diaminopimelate ligase (EC 6.3.2.-)
	Aminoacyl-histidine dipeptidase (Peptidase D) (EC 3.4.13.3)
	AmpG permease
	Gamma-D-Glutamyl-meso-Diaminopimelate Amidase
	L-alanine-DL-glutamate epimerase
	N-acetylmuramoyl-L-alanine amidase (EC 3.5.1.28) AmpD
	Periplasmic Murein Peptide-Binding Protein MppA
	Anhydro-N-acetylmuramic acid kinase (EC 2.7.1.-)
	N-acetylmuramic acid 6-phosphate etherase (EC 4.2.-.-)
	NAD(P)HX dehydratase
	NAD(P)HX epimerase
	L,D-transpeptidase ErfK
	L,D-transpeptidase YnhG
	Polysaccharide export lipoprotein Wza
	Putative capsular polysaccharide transport protein YegH
	Tyrosine-protein kinase Wzc (EC 2.7.10.2)
	Alginate lyase precursor (EC 4.2.2.3)
	GDP-L-fucose synthetase (EC 1.1.1.271)
	GDP-mannose 4,6-dehydratase (EC 4.2.1.47)
	Colanic acid biosynthesis acetyltransferase WcaB (EC 2.3.1.-)
	Colanic acid biosynthesis acetyltransferase WcaF (EC 2.3.1.-)
	Colanic acid biosynthesis glycosyl transferase WcaA
	Colanic acid biosynthesis glycosyl transferase WcaC
	Colanic acid biosynthesis glycosyl transferase WcaE
	Colanic acid biosynthsis UDP-glucose lipid carrier transferase WcaJ
	Colanic acid biosysnthesis glycosyl transferase WcaI
	Colanic acid polymerase WcaD
	GDP-mannose mannosyl hydrolase (EC 3.6.1.-)
	Glycosyl transferase, group 1 family protein
	Glycosyl transferase, group 2 family protein
	Tyrosine-protein kinase EpsD (EC 2.7.10.2)
	Glycerol-3-phosphate cytidylyltransferase (EC 2.7.7.39)
	N-acetylneuraminic acid outer membrane channel protein NanC
	YjbF outer membrane lipoprotein
	YjbG polysaccharide synthesis-related protein
	Polymyxin resistance protein PmrM
	O-antigen ligase
	N-Acetylneuraminate cytidylyltransferase (EC 2.7.7.43)
	N-acetylneuraminate synthase (EC 2.5.1.56)
	CMP-N-acetylneuraminate-beta-galactosamide-alpha-2,3-sialyltransferase (EC 2.4.99.-)
	UDP-galactopyranose mutase (EC 5.4.99.9)
	DNA internalization-related competence protein ComEC/Rec2
	D-alanine--D-alanine ligase A (EC 6.3.2.4)
	Polymyxin resistance protein ArnC, glycosyl transferase (EC 2.4.-.-)
	Polymyxin resistance protein ArnT, undecaprenyl phosphate-alpha-L-Ara4N transferase
	Polymyxin resistance protein PmrJ, predicted deacetylase
	Polymyxin resistance protein PmrL, sucrose-6 phosphate hydrolase
	UDP-4-amino-4-deoxy-L-arabinose--oxoglutarate aminotransferase (EC 2.6.1.-)
	UDP-2,3-diacylglucosamine hydrolase (EC 3.6.1.-)
	UDP-glucose:(glucosyl)lipopolysaccharide alpha-1,2-glucosyltransferase (EC 2.4.1.58)
	Polymyxin resistance protein ArnA_DH, UDP-glucuronic acid decarboxylase (EC 4.1.1.-)
	Polymyxin resistance protein ArnA_FT, UDP-4-amino-4-deoxy-L-arabinose formylase (EC 2.1.2.-)
	UDP-glucose dehydrogenase (EC 1.1.1.22)
	UDP-2,3-diacylglucosamine diphosphatase (EC 3.6.1.54)
	UDP-4-amino-4-deoxy-L-arabinose formyltransferase (EC 2.1.2.13)
	UDP-glucose 6-dehydrogenase (EC 1.1.1.22)
	UDP-glucuronic acid oxidase (UDP-4-keto-hexauronic acid decarboxylating) (EC 1.1.1.305)
	TsaE protein, required for threonylcarbamoyladenosine t(6)A37 formation in tRNA
Iron acquisition and metabolism	Ferric hydroxamate ABC transporter (TC 3.A.1.14.3), ATP-binding protein FhuC
	Ferric hydroxamate ABC transporter (TC 3.A.1.14.3), periplasmic substrate binding protein FhuD
	Ferric hydroxamate ABC transporter (TC 3.A.1.14.3), permease component FhuB
	Ferric hydroxamate outer membrane receptor FhuA
	2,3-dihydro-2,3-dihydroxybenzoate dehydrogenase (EC 1.3.1.28) [enterobactin] siderophore
	2,3-dihydroxybenzoate-AMP ligase (EC 2.7.7.58) [enterobactin] siderophore
	Apo-aryl carrier domain of EntB
	Enterobactin esterase
	Enterobactin exporter EntS
	Enterobactin synthetase component F, serine activating enzyme (EC 2.7.7.-)
	Ferric enterobactin transport ATP-binding protein FepC (TC 3.A.1.14.2)
	Ferric enterobactin transport system permease protein FepD (TC 3.A.1.14.2)
	Ferric enterobactin transport system permease protein FepG (TC 3.A.1.14.2)
	Ferric enterobactin-binding periplasmic protein FepB (TC 3.A.1.14.2)
	Isochorismatase (EC 3.3.2.1) [enterobactin] siderophore
	Isochorismate synthase (EC 5.4.4.2) [enterobactin] siderophore
	Outer membrane receptor for ferric enterobactin and colicins B, D
	Proofreading thioesterase in enterobactin biosynthesis EntH
	ABC transporter protein IroC
	Glycosyltransferase IroB
	Periplasmic esterase IroE
	Trilactone hydrolase IroD
	Aerobactin siderophore receptor IutA
	FIG005032: Putative cytoplasmic protein YbdZ in enterobactin biosynthesis operon
	Ferrous iron transport periplasmic protein EfeO, contains peptidase-M75 domain and (frequently) cupredoxin-like domain
	Ferrous iron transport permease EfeU
	Ferrous iron transport peroxidase EfeB
	ABC-type hemin transport system, ATPase component
	Ferric reductase (1.6.99.14)
	Ferric siderophore transport system, periplasmic binding protein TonB
	Hemin ABC transporter, permease protein
	Hemin transport protein HmuS
	Paraquat-inducible protein A
	Paraquat-inducible protein B
	Periplasmic hemin-binding protein
	TonB-dependent hemin , ferrichrome receptor
	Ferrichrome transport ATP-binding protein FhuC (TC 3.A.1.14.3)
	ABC transporter (iron.B12.siderophore.hemin) , ATP-binding component
	ABC transporter (iron.B12.siderophore.hemin) , periplasmic substrate-binding component
	ABC transporter (iron.B12.siderophore.hemin) , permease component
	Predicted dye-decolorizing peroxidase (DyP), encapsulated subgroup
	FIG039061: hypothetical protein related to heme utilization
	Ferric iron ABC transporter, ATP-binding protein
	Ferrous iron transport protein A
	Ferrous iron transport protein B
	Ferrous iron-sensisng transcriptional regulator FeoC
	4&#39;-phosphopantetheinyl transferase (EC 2.7.8.-) [enterobactin] siderophore
	Ferric enterobactin uptake protein FepE
	Iron(III) dicitrate transmembrane sensor protein FecR
	Iron(III) dicitrate transport ATP-binding protein FecE (TC 3.A.1.14.1)
	Iron(III) dicitrate transport protein FecA
	Iron(III) dicitrate transport system permease protein FecC (TC 3.A.1.14.1)
	Iron(III) dicitrate transport system, periplasmic iron-binding protein FecB (TC 3.A.1.14.1)
	RNA polymerase sigma factor FecI
	Citrate:6-N-acetyl-6-N-hydroxy-L-lysine ligase, alpha subunit (EC 6.3.2.27), aerobactin biosynthesis protein IucA
	L-lysine 6-monooxygenase [NADPH] (EC 1.14.13.59), aerobactin biosynthesis protein IucD
	N6-hydroxylysine O-acetyltransferase (EC 2.3.1.102), aerobactin biosynthesis protein IucB
	Siderophore biosynthesis protein, monooxygenase
	Siderophore synthetase component, ligase
	Siderophore synthetase large component, acetyltransferase
	Siderophore synthetase small component, acetyltransferase
	TonB-dependent siderophore receptor
	Iron-chelator utilization protein
	[NiFe] hydrogenase nickel incorporation protein HypA
	[NiFe] hydrogenase nickel incorporation-associated protein HypB
Motility and Chemotaxis	Flagellar L-ring protein FlgH
	Flagellar basal-body rod modification protein FlgD
	Flagellar biosynthesis protein FlhA
	Flagellar biosynthesis protein FlhB
	Flagellar biosynthesis protein FliR
	Flagellar motor rotation protein MotA
	Flagellar motor rotation protein MotB
	Flagellar motor switch protein FliM
	Flagellar motor switch protein FliN
	Flagellum-specific ATP synthase FliI
	RNA polymerase sigma factor for flagellar operon
	Signal transduction histidine kinase CheA (EC 2.7.3.-)
	Flagellar M-ring protein FliF
	Flagellar P-ring protein FlgI
	Flagellar assembly protein FliH
	Flagellar basal-body P-ring formation protein FlgA
	Flagellar basal-body rod protein FlgB
	Flagellar basal-body rod protein FlgC
	Flagellar basal-body rod protein FlgF
	Flagellar basal-body rod protein FlgG
	Flagellar biosynthesis protein FlgN
	Flagellar biosynthesis protein FliC
	Flagellar biosynthesis protein FliL
	Flagellar biosynthesis protein FliP
	Flagellar biosynthesis protein FliQ
	Flagellar biosynthesis protein FliS
	Flagellar biosynthesis protein FliT
	Flagellar hook protein FlgE
	Flagellar hook-associated protein FlgK
	Flagellar hook-associated protein FlgL
	Flagellar hook-associated protein FliD
	Flagellar hook-basal body complex protein FliE
	Flagellar hook-length control protein FliK
	Flagellar motor switch protein FliG
	Flagellar protein FlgJ [peptidoglycan hydrolase] (EC 3.2.1.-)
	Flagellar protein FliJ
	Flagellar transcriptional activator FlhC
	Flagellar transcriptional activator FlhD
	Negative regulator of flagellin synthesis FlgM
	Flagellar biosynthesis protein FliZ
	Flagellin protein FlaA
	Flagellar protein FlhE
	Chemotaxis protein methyltransferase CheR (EC 2.1.1.80)
	Chemotaxis response - phosphatase CheZ
	Chemotaxis response regulator protein-glutamate methylesterase CheB (EC 3.1.1.61)
	Methyl-accepting chemotaxis protein I (serine chemoreceptor protein)
	Positive regulator of CheA protein activity (CheW)
	Aerotaxis sensor receptor protein
	Chemotaxis protein CheV (EC 2.7.3.-)
	Methyl-accepting chemotaxis protein III (ribose and galactose chemoreceptor protein)
	Chemotaxis regulator - transmits chemoreceptor signals to flagelllar motor components CheY
	Methyl-accepting chemotaxis protein IV (dipeptide chemoreceptor protein)
	Predicted signal transduction protein
	Methyl-accepting chemotaxis protein II (aspartate chemoreceptor protein)
	Flagellar biosynthesis protein FliO
	Ribose ABC transporter, periplasmic ribose-binding protein RbsB (TC 3.A.1.2.1)
Phages and mobilome	Adenine DNA methyltransferase, phage-associated
	Phage baseplate hub
	Phage capsid and scaffold
	Phage head completion-stabilization protein
	Phage major capsid protein
	Phage portal protein
	Phage terminase large subunit
	Phage terminase small subunit
	Phage terminase, endonuclease subunit
	Phage DNA replication protein
	Phage replication protein
	Phage tail fiber assembly protein
	Phage tail fiber protein
	Phage tail fibers
	Phage major tail tube protein
	Phage tail completion protein
	Phage tail protein
	Phage tail sheath monomer
	Co-activator of prophage gene expression IbrA
	Co-activator of prophage gene expression IbrB
	Phage endolysin
	Origin specific replication binding factor
	Origin specific replication initiation factor
	Phage tail length tape-measure protein 1
	Phage tape measure
	Phage terminase, ATPase subunit
	Phage head maturation protease
	Phage holin
	Phage lysin (EC 3.2.1.17)
	Phage terminase, small subunit
	Phage baseplate
	Phage capsid scaffolding protein
	Phage NinB DNA recombination
	Phage NinX
	Phage antitermination protein N
	Phage terminase, large subunit
	Phage minor tail protein
	Phage tail assembly protein
	TniB NTP-binding protein
	TniQ
	DNA adenine methyltransferase, phage-associated
	Phage-related capsid packaging protein
	Phage tail assembly chaperone
Regulation and Cell signaling	Antiholin-like protein LrgA
	Autolysis histidine kinase LytS
	CidA-associated membrane protein CidB
	Holin-like protein CidA
	LrgA-associated membrane protein LrgB
	LysR family regulatory protein CidR
	HigA protein (antitoxin to HigB)
	ParD protein (antitoxin to ParE)
	VapB protein (antitoxin to VapC)
	VapC toxin protein
	Autoinducer 2 (AI-2) ABC transport system, fused AI2 transporter subunits and ATP-binding component
	Autoinducer 2 (AI-2) ABC transport system, membrane channel protein LsrC
	Autoinducer 2 (AI-2) ABC transport system, membrane channel protein LsrD
	Autoinducer 2 (AI-2) ABC transport system, periplasmic AI-2 binding protein LsrB
	Autoinducer 2 (AI-2) aldolase LsrF (EC 4.2.1.-)
	Autoinducer 2 (AI-2) kinase LsrK (EC 2.7.1.-)
	Autoinducer 2 (AI-2) modifying protein LsrG
	LsrR, transcriptional repressor of lsr operon
	Biofilm PGA outer membrane secretin PgaA
	Biofilm PGA synthesis N-glycosyltransferase PgaC (EC 2.4.-.-)
	Biofilm PGA synthesis auxiliary protein PgaD
	Biofilm PGA synthesis deacetylase PgaB (EC 3.-)
	Conserved protein YcjX with nucleoside triphosphate hydrolase domain
	Membrane protein YcjF
	BarA sensory histidine kinase (= VarS = GacS)
	BarA-associated response regulator UvrY (= GacA = SirA)
	Cyclic AMP receptor protein
	Transcriptional (co)regulator CytR
	Alkanesulfonate utilization operon LysR-family regulator CbI
	Chromosome initiation inhibitor
	Hydrogen peroxide-inducible genes activator
	Hypothetical lysR-family transcriptional regulator YdhB
	LysR family transcriptional regulator YafC
	LysR family transcriptional regulator YbhD
	LysR family transcriptional regulator YdcI
	LysR family transcriptional regulator YeiE
	LysR family transcriptional regulator YfeR
	LysR family transcriptional regulator YneJ
	LysR family transcriptional regulator YnfL
	LysR family transcriptional regulator lrhA
	Nitrogen assimilation regulatory protein Nac
	Transcriptional activator protein LysR
	Copper sensory histidine kinase CpxA
	Copper-sensing two-component system response regulator CpxR
	Copper-sensing two-component system response regulator CusR
	Glycine cleavage system transcriptional activator
	Putative sensor-like histidine kinase YfhK
	Putative sensory histidine kinase YfhA
	Sensory histidine kinase QseC
	Sensory histidine kinase in two-component regulatory system with RstA
	Transcriptional regulatory protein RstA
	Two-component system response regulator QseB
	Colanic acid capsular biosynthesis activation accesory protein RcsA, co-regulator with RcsB
	DNA-binding capsular synthesis response regulator RcsB
	DnaJ-like protein DjlA
	Two-component sensor protein RcsC (EC 2.7.3.-)
	Two-component sensor protein RcsD (EC 2.7.3.-)
	C4-type zinc finger protein, DksA/TraR family
	Carbonic anhydrase (EC 4.2.1.1)
	Zinc uptake regulation protein ZUR
	Adenylate cyclase (EC 4.6.1.1)
	ElaA protein
	Hydrolase, alpha/beta fold family functionally coupled to Phosphoribulokinase
	Putative hemin-binding lipoprotein
	Transcriptional regulator GbuR
	Transcriptional activator MetR
	Hybrid sensory histidine kinase in two-component regulatory system with EvgA
	Positive transcription regulator EvgA
	Prophage Clp protease-like protein
	LysR family transcriptional regulator near succinyl-CoA:3-ketoacid-coenzyme A transferase
	Catabolite control protein A
	LysR family transcriptional regulator YfiE
	LysR family transcriptional regulator YiaU
	Threonine catabolic operon transcriptional activator TdcA
	LysR family transcriptional regulator STM3121
	LysR-family transcriptional regulator STM3020
	LysR-family transcriptional regulator YbeF
	TcuR: regulates tcuABC genes used in utilization of tricarballylate
	Putative two-component response regulator and GGDEF family protein YeaJ
	Programmed cell death antitoxin PemI
	Programmed cell death toxin PemK
	CcdA protein (antitoxin to CcdB)
	Xanthosine operon regulatory protein XapR, LysR family
	LysR family transcriptional regulator STM2281
	Two-component nitrogen fixation transcriptional regulator FixJ
	Programmed cell death antitoxin MazE
	Programmed cell death toxin MazF
	RelB/StbD replicon stabilization protein (antitoxin to RelE/StbE)
	RelE/StbE replicon stabilization toxin
	YfjZ protein (antitoxin to YpjF)
	YkfI toxin protein
	Aromatic hydrocarbon utilization transcriptional regulator CatR (LysR family)
	LysR family transcriptional regulator HdfR
	LysR family transcriptional regulator QseA
	LysR family transcriptional regulator YahB
	LysR family transcriptional regulator Z0346
	LysR-family transcriptional regulator YeeY
Virulence and disease	16 kDa heat shock protein A
	Outer membrane lipoprotein YidQ
	Uncharacterized protein YidR
	16 kDa heat shock protein B
	HTH-type transcriptional regulator YidP
	Mediator of hyperadherence YidE
	Colicin V production protein
	DedD protein
	Conserved uncharacterized protein CreA
	Inner membrane protein CreD
	Two-component response regulator CreB
	Two-component response regulator CreC
	D-cysteine desulfhydrase (EC 4.4.1.15)
	Arsenic efflux pump protein
	Arsenical resistance operon repressor
	Beta-lactamase (EC 3.5.2.6)
	Beta-lactamase class C and other penicillin binding proteins
	Cation efflux system protein CusA
	Cation efflux system protein CusC precursor
	Cation efflux system protein CusF precursor
	Cobalt-zinc-cadmium resistance protein
	Cobalt-zinc-cadmium resistance protein CzcA
	Cobalt/zinc/cadmium efflux RND transporter, membrane fusion protein, CzcB family
	Transcriptional regulator, MerR family
	Zinc transporter ZitB
	Blue copper oxidase CueO precursor
	Copper resistance protein C precursor
	Copper resistance protein D
	Membrane protein, suppressor for copper-sensitivity ScsB
	Membrane protein, suppressor for copper-sensitivity ScsD
	Secreted protein, suppressor for copper-sensitivity ScsC
	Suppression of copper sensitivity: putative copper binding protein ScsA
	Membrane-bound lysozyme inhibitor of c-type lysozyme
	Inner membrane component of tripartite multidrug resistance system
	Membrane fusion component of tripartite multidrug resistance system
	Outer membrane component of tripartite multidrug resistance system
	Acriflavin resistance protein
	Macrolide export ATP-binding/permease protein MacB (EC 3.6.3.-)
	Macrolide-specific efflux protein MacA
	Membrane fusion protein of RND family multidrug efflux pump
	Multidrug-efflux transporter, major facilitator superfamily (MFS) (TC 2.A.1)
	RND efflux system, inner membrane transporter CmeB
	RND efflux system, membrane fusion protein CmeA
	RND efflux system, outer membrane lipoprotein CmeC
	RND efflux system, outer membrane lipoprotein, NodT family
	Transcription repressor of multidrug efflux pump acrAB operon, TetR (AcrR) family
	Multiple antibiotic resistance protein MarC
	Multidrug transporter MdtB
	Multidrug transporter MdtC
	Multidrug transporter MdtD
	Probable RND efflux membrane fusion protein
	Response regulator BaeR
	Sensory histidine kinase BaeS
	Arsenic resistance protein ArsH
	DNA-binding heavy metal response regulator
	Heavy metal sensor histidine kinase
	Probable Co/Zn/Cd efflux system membrane fusion protein
	Copper resistance protein B
	Multicopper oxidase
	Multidrug resistance transporter, Bcr/CflA family
	Sensor protein copS (EC 2.7.3.-)
	Per-activated serine protease autotransporter enterotoxin EspC
	Multidrug efflux pump component MtrF
	Metal-dependent hydrolases of the beta-lactamase superfamily I
	Copper homeostasis protein CutF precursor
	Fosfomycin resistance protein FosA
	Inhibitor of vertebrate lysozyme precursor
	Multiple antibiotic resistance protein MarB
	Multiple antibiotic resistance protein MarR
	Response regulator of zinc sigma-54-dependent two-component system
	Sensor protein of zinc sigma-54-dependent two-component system
	Zinc resistance-associated protein
	Heavy metal RND efflux outer membrane protein, CzcC family
	Arsenical pump-driving ATPase (EC 3.6.3.16)
	Arsenical resistance operon trans-acting repressor ArsD
	Arsenical-resistance protein ACR3
	Copper sensory histidine kinase CusS
	CopG protein
	Mercuric ion reductase (EC 1.16.1.1)
	Mercuric resistance operon coregulator
	Mercuric resistance operon regulatory protein
	Mercuric transport protein, MerE
	Mercuric transport protein, MerT
	Periplasmic mercury(+2) binding protein
	Chromate transport protein ChrA
	SSU ribosomal protein S7p (S5e)
	Cytoplasmic copper homeostasis protein CutC
	L-Cystine ABC transporter, periplasmic cystine-binding protein
