# Supplementary material for: Whole-genome comparative analysis of virulence genes unveils similarities and differences between endophytes and other symbiotic bacteria
Source: Front Microbiol. 2015 May 26;6:419. doi: 10.3389/fmicb.2015.00419 (PMC4443252; doi:10.3389/fmicb.2015.00419)
Supplement: Supplementary file 9 [file Table6.XLS]

## Sheet: Heatmap Erwinia
Supplmentary tabe ST6. Presence/absence map of 6 virulence gene categories in the genomes of species of Erwinia. Rows: Annotated gene functions and its presence (deep blue) or absence (sky blue) in the genome. Columns: Genomes compared.
Category	Role	strain ErVv1	Erwinia amylovora ATCC 49946	Erwinia billingiae Eb661	Erwinia pyrifoliae Ep1/96	Erwinia pyrifoliae Ejp 617
Cell Wall and Capsule	Aminoacyl-histidine dipeptidase (Peptidase D) (EC 3.4.13.3)
	AmpG permease
	L-alanine-DL-glutamate epimerase
	N-acetylmuramoyl-L-alanine amidase (EC 3.5.1.28) AmpD
	Periplasmic Murein Peptide-Binding Protein MppA
	UDP-N-acetylmuramate:L-alanyl-gamma-D-glutamyl-meso-diaminopimelate ligase (EC 6.3.2.-)
	Anhydro-N-acetylmuramic acid kinase (EC 2.7.1.-)
	N-acetylmuramic acid 6-phosphate etherase (EC 4.2.-.-)
	UDP-N-acetylenolpyruvoylglucosamine reductase (EC 1.1.1.158)
	UDP-N-acetylglucosamine 1-carboxyvinyltransferase (EC 2.5.1.7)
	NAD(P)HX dehydratase
	NAD(P)HX epimerase
	L,D-transpeptidase YcfS
	Gamma-D-Glutamyl-meso-Diaminopimelate Amidase
	PTS system, N-acetylmuramic acid-specific IIB component (EC 2.7.1.69)
	PTS system, N-acetylmuramic acid-specific IIC component (EC 2.7.1.69)
	dTDP-rhamnosyl transferase RfbF (EC 2.-.-.-)
	UDP-glucose:(glucosyl)lipopolysaccharide alpha-1,3-glucosyltransferase WaaO (EC 2.4.1.-)
	Membrane-bound lytic murein transglycosylase B (EC 3.2.1.-)
	Monofunctional biosynthetic peptidoglycan transglycosylase (EC 2.4.2.-)
	Multimodular transpeptidase-transglycosylase (EC 2.4.1.129) (EC 3.4.-.-)
	Murein-DD-endopeptidase (EC 3.4.99.-)
	Penicillin-binding protein 2 (PBP-2)
	Phospho-N-acetylmuramoyl-pentapeptide-transferase (EC 2.7.8.13)
	Rare lipoprotein A precursor
	UDP-N-acetylglucosamine--N-acetylmuramyl-(pentapeptide) pyrophosphoryl-undecaprenol N-acetylglucosamine transferase (EC 2.4.1.227)
	UDP-N-acetylmuramate--alanine ligase (EC 6.3.2.8)
	UDP-N-acetylmuramoylalanine--D-glutamate ligase (EC 6.3.2.9)
	UDP-N-acetylmuramoylalanyl-D-glutamate--2,6-diaminopimelate ligase (EC 6.3.2.13)
	UDP-N-acetylmuramoylalanyl-D-glutamyl-2,6-diaminopimelate--D-alanyl-D-alanine ligase (EC 6.3.2.10)
	L,D-transpeptidase YbiS
	DNA or RNA helicase of superfamily II
	MFS family multidrug transport protein, bicyclomycin resistance protein
	Ribosomal small subunit pseudouridine synthase A (EC 4.2.1.70)
	tRNA (5-methylaminomethyl-2-thiouridylate)-methyltransferase (EC 2.1.1.61)
	Adenosylcobinamide kinase (EC 2.7.1.156)
	Lipoprotein YcfM, part of a salvage pathway of unknown substrate
	Thiamine kinase (EC 2.7.1.89)
	YcfF/hinT protein: a purine nucleoside phosphoramidase
	YcfL protein: an outer membrane lipoprotein that is part of a salvage cluster
	YcfP protein: probably an esterase that is part of a salvage cluster
	FIG001674: hypothetical protein
	Exopolysaccharide production protein ExoZ
	Glycosyl transferase, group 1
	Uncharacterized protein YtfM precursor
	Uncharacterized protein YtfN
	Peptide methionine sulfoxide reductase MsrA (EC 1.8.4.11)
	Putative sugar ABC transport system, ATP-binding protein YtfR (EC 3.6.3.17)
	Putative sugar ABC transport system, periplasmic binding protein YtfQ precursor
	Putative sugar ABC transport system, permease protein YjfF
	Putative sugar ABC transport system, permease protein YtfT
	UPF0131 protein YtfP
	DNA repair protein RadC
	Chromosomal replication initiator protein DnaA
	DNA gyrase subunit A (EC 5.99.1.3)
	DNA gyrase subunit B (EC 5.99.1.3)
	DNA polymerase III beta subunit (EC 2.7.7.7)
	DNA recombination and repair protein RecF
	GTPase and tRNA-U34 5-formylation enzyme TrmE
	Inner membrane protein translocase component YidC, long form
	LSU ribosomal protein L34p
	Ribonuclease P protein component (EC 3.1.26.5)
	tRNA uridine 5-carboxymethylaminomethyl modification enzyme GidA
	rRNA small subunit 7-methylguanosine (m7G) methyltransferase GidB
	Esterase ybfF (EC 3.1.-.-)
	Phosphoglucomutase (EC 5.4.2.2)
	SeqA protein, negative modulator of initiation of replication
	Uncharacterized protein ybfE
	Major facilitator superfamily (MFS) transporter
	Rhodanese-related sulfurtransferase
	3,4-dihydroxy-2-butanone 4-phosphate synthase (EC 4.1.99.12)
	5-amino-6-(5-phosphoribosylamino)uracil reductase (EC 1.1.1.193)
	6,7-dimethyl-8-ribityllumazine synthase (EC 2.5.1.78)
	Diacylglycerol kinase (EC 2.7.1.107)
	Diaminohydroxyphosphoribosylaminopyrimidine deaminase (EC 3.5.4.26)
	GTP cyclohydrolase II (EC 3.5.4.25)
	NADH dehydrogenase (EC 1.6.99.3)
	Orotidine 5&#39;-phosphate decarboxylase (EC 4.1.1.23)
	Phosphatidylglycerophosphatase A (EC 3.1.3.27)
	Riboflavin synthase eubacterial/eukaryotic (EC 2.5.1.9)
	Thiamine-monophosphate kinase (EC 2.7.4.16)
	Transcription termination protein NusB
	Glutamate-1-semialdehyde aminotransferase (EC 5.4.3.8)
	Exonuclease SbcC
	Exonuclease SbcD
	DNA polymerase III epsilon subunit (EC 2.7.7.7)
	FIG005121: SAM-dependent methyltransferase (EC 2.1.1.-)
	Ribonuclease HI (EC 3.1.26.4)
	Acyl dehydratase
	FIG002958: hypothetical protein
	2-haloalkanoic acid dehalogenase (EC 3.8.1.2)
	Protein of unknown function DUF484
	Tyrosine recombinase XerC
	FIG138056: a glutathione-dependent thiol reductase
	ADP-ribose pyrophosphatase (EC 3.6.1.13)
	Competence protein F homolog, phosphoribosyltransferase domain
	Histone acetyltransferase HPA2 and related acetyltransferases
	Putative uncharacterized protein ydbH
	Putative uncharacterized protein ydbL, may be related to amine metabolism
	Uncharacterized protein ynbE
	probable lipoprotein STY1424
	DNA polymerase III chi subunit (EC 2.7.7.7)
	FIG000906: Predicted Permease
	FIG000988: Predicted permease
	Valyl-tRNA synthetase (EC 6.1.1.9)
	Phosphate ABC transporter, periplasmic phosphate-binding protein PstS (TC 3.A.1.7.1)
	Phosphate regulon sensor protein PhoR (SphS) (EC 2.7.13.3)
	Phosphate regulon transcriptional regulatory protein PhoB (SphR)
	DNA recombination and repair protein RecO
	DNA-directed RNA polymerase omega subunit (EC 2.7.7.6)
	GTP pyrophosphokinase (EC 2.7.6.5), (p)ppGpp synthetase I
	GTP pyrophosphokinase (EC 2.7.6.5), (p)ppGpp synthetase II
	GTP-binding protein Era
	Guanosine-3&#39;,5&#39;-bis(diphosphate) 3&#39;-pyrophosphohydrolase (EC 3.1.7.2)
	Holo-[acyl-carrier protein] synthase (EC 2.7.8.7)
	Ribonuclease III (EC 3.1.26.3)
	Signal peptidase I (EC 3.4.21.89)
	Organic hydroperoxide resistance protein
	Organic hydroperoxide resistance transcriptional regulator
	2-C-methyl-D-erythritol 2,4-cyclodiphosphate synthase (EC 4.6.1.12)
	2-C-methyl-D-erythritol 4-phosphate cytidylyltransferase (EC 2.7.7.60)
	GTP-binding protein HflX
	Lipoate synthase
	Putative oligoketide cyclase/dehydratase or lipid transport protein YfjG
	RNA-binding protein Hfq
	Trk system potassium uptake protein TrkA
	tRNA dihydrouridine synthase B (EC 1.-.-.-)
	Nitrogen regulation protein NtrC
	Protein-N(5)-glutamine methyltransferase PrmC, methylates polypeptide chain release factors RF1 and RF2
	Cytoplasmic axial filament protein CafA and Ribonuclease G (EC 3.1.4.-)
	FIG005080: Possible exported protein
	Transcription accessory protein (S1 RNA-binding domain)
	Transcription elongation factor GreB
	ABC-type polar amino acid transport system, ATPase component
	Putative TEGT family carrier/transport protein
	33 kDa chaperonin (Heat shock protein 33) (HSP33)
	IgaA: a membrane protein that prevents overactivation of the Rcs regulatory system
	Ribosome-associated heat shock protein implicated in the recycling of the 50S subunit (S4 paralog)
	FIG002060: uncharacterized protein YggL
	tRNA (guanine46-N7-)-methyltransferase (EC 2.1.1.33)
	FIG137360: hypothetical protein
	L,D-transpeptidase ErfK
	FIG002095: hypothetical protein
Iron acquisition and metabolism	Aerobactin siderophore receptor IutA
	TonB-dependent siderophore receptor
	Enterobactin esterase
	Ferric enterobactin-binding periplasmic protein FepB (TC 3.A.1.14.2)
	Outer membrane receptor for ferric enterobactin and colicins B, D
	Ferric reductase (1.6.99.14)
	Flagellar hook-associated protein FlgK
	Flagellar hook-associated protein FlgL
	Flagellar hook-associated protein FliD
	Flagellar hook-basal body complex protein FliE
	Flagellar hook-length control protein FliK
	Flagellar motor switch protein FliG
	Flagellar protein FlgJ [peptidoglycan hydrolase] (EC 3.2.1.-)
	Flagellar protein FlhE
	Flagellar protein FliJ
	Flagellar transcriptional activator FlhC
	Flagellar transcriptional activator FlhD
	Negative regulator of flagellin synthesis FlgM
Motility and Chemotaxis	Ribose ABC transporter, periplasmic ribose-binding protein RbsB (TC 3.A.1.2.1)
	Phage tail/DNA circulation protein
	Soluble pyridine nucleotide transhydrogenase (EC 1.6.1.1)
	NAD(P) transhydrogenase alpha subunit (EC 1.6.1.2)
	NAD(P) transhydrogenase subunit beta (EC 1.6.1.2)
	Glutathione-regulated potassium-efflux system ATP-binding protein
	Glutathione-regulated potassium-efflux system ancillary protein KefG
	Glutathione-regulated potassium-efflux system protein KefB
	FKBP-type peptidyl-prolyl cis-trans isomerase FkpA precursor (EC 5.2.1.8)
	FKBP-type peptidyl-prolyl cis-trans isomerase SlyD (EC 5.2.1.8)
	Kup system potassium uptake protein
	Large-conductance mechanosensitive channel
	Osmosensitive K+ channel histidine kinase KdpD (EC 2.7.3.-)
	POTASSIUM/PROTON ANTIPORTER ROSB
	Potassium efflux system KefA protein
	Potassium-transporting ATPase A chain (EC 3.6.3.12) (TC 3.A.3.7.1)
	Potassium-transporting ATPase B chain (EC 3.6.3.12) (TC 3.A.3.7.1)
	Potassium-transporting ATPase C chain (EC 3.6.3.12) (TC 3.A.3.7.1)
	Putative cytoplasmic protein ,probably associated with Glutathione-regulated potassium-efflux
	Glycyl-tRNA synthetase alpha chain (EC 6.1.1.14)
	Glycyl-tRNA synthetase beta chain (EC 6.1.1.14)
	Peptide chain release factor 2
	programmed frameshift-containing
	LSU ribosomal protein L13p (L13Ae)
	LSU ribosomal protein L14p (L23e)
	LSU ribosomal protein L15p (L27Ae)
	LSU ribosomal protein L16p (L10e)
	LSU ribosomal protein L17p
	LSU ribosomal protein L18p (L5e)
	LSU ribosomal protein L19p
	LSU ribosomal protein L20p
	LSU ribosomal protein L22p (L17e)
	LSU ribosomal protein L23p (L23Ae)
	LSU ribosomal protein L24p (L26e)
	LSU ribosomal protein L25p
	LSU ribosomal protein L28p
	LSU ribosomal protein L29p (L35e)
	LSU ribosomal protein L2p (L8e)
	LSU ribosomal protein L30p (L7e)
	LSU ribosomal protein L31p
	LSU ribosomal protein L32p
	LSU ribosomal protein L33p
	LSU ribosomal protein L33p, zinc-independent
	LSU ribosomal protein L35p
	LSU ribosomal protein L36p
	LSU ribosomal protein L3p (L3e)
	LSU ribosomal protein L4p (L1e)
	LSU ribosomal protein L5p (L11e)
	LSU ribosomal protein L6p (L9e)
	LSU ribosomal protein L9p
	Ribosome hibernation protein YfiA
	Translation elongation factor G
Phages, Prophages, Transposable elements, Plasmids	Phage capsid and scaffold
	Phage capsid scaffolding protein
	Phage head completion-stabilization protein
	Phage lysin (EC 3.2.1.17)
	Phage lysin, N-acetylmuramoyl-L-alanine amidase (EC 3.5.1.28)
	Phage terminase, ATPase subunit
	Phage terminase, endonuclease subunit
	Origin specific replication binding factor
	Origin specific replication initiation factor
	Phage replication protein
	Phage major tail tube protein
	Phage tail completion protein
	Phage tail protein
	Phage tail sheath monomer
	Phage tail sheath protein
	tRNA nucleotidyltransferase (EC 2.7.7.21) (EC 2.7.7.25)
	Dihydroneopterin triphosphate pyrophosphohydolase type 2
	Permease of the drug/metabolite transporter (DMT) superfamily
	Putative preQ0 transporter
	Queuosine Biosynthesis QueC ATPase
	Queuosine Biosynthesis QueE Radical SAM
	Queuosine biosynthesis QueD, PTPS-I
	glutamyl-Q-tRNA synthetase
	23S rRNA (Uracil-5-) -methyltransferase RumA (EC 2.1.1.-)
	23S rRNA (guanine-N-2-) -methyltransferase rlmG (EC 2.1.1.-)
	23S rRNA (guanine-N-2-) -methyltransferase rlmL EC 2.1.1.-)
	23S rRNA (guanosine-2&#39;-O-) -methyltransferase rlmB (EC 2.1.1.-)
	5-methylaminomethyl-2-thiouridine-forming enzyme mnmC
	LSU m3Psi1915 methyltransferase RlmH
	LSU rRNA 2&#39;-O-methyl-C2498 methyltransferase RlmM
	Ribosomal RNA large subunit methyltransferase A (EC 2.1.1.51)
Regulation and Cell signaling	YafW protein (antitoxin to YkfI)
	YkfI toxin protein
	Programmed cell death antitoxin PemI
	HigA protein (antitoxin to HigB)
	Transcriptional regulator GbuR
	LysR family transcriptional regulator YafC
	LysR family transcriptional regulator YdcI
	Positive regulator of Tartrate dehydrogenase/decarboxylase/D-malic enzyme
	Regulatory protein (induces abgABT, used to catabolize p-aminobenzoyl-glutamate)
	Glutathione peroxidase (EC 1.11.1.9)
	Glutathione reductase (EC 1.8.1.7)
	Similarity with glutathionylspermidine synthase (EC 6.3.1.8), group 1
	Alkyl hydroperoxide reductase subunit C-like protein
	Catalase (EC 1.11.1.6)
	Ferric uptake regulation protein FUR
	Ferroxidase (EC 1.16.3.1)
	Fumarate and nitrate reduction regulatory protein
	Iron-binding ferritin-like antioxidant protein
	Manganese superoxide dismutase (EC 1.15.1.1)
	Non-specific DNA-binding protein Dps
	Paraquat-inducible protein A
	Paraquat-inducible protein B
	Peroxidase (EC 1.11.1.7)
	Redox-sensitive transcriptional activator SoxR
	Glutathione S-transferase, unnamed subgroup 2 (EC 2.5.1.18)
	Probable glutathione S-transferase (EC 2.5.1.18), YfcF homolog
	Uncharacterized glutathione S-transferase-like protein
	NADPH:quinone oxidoreductase 2
	Redox-sensing transcriptional regulator QorR
	Probable monothiol glutaredoxin GrlA
	Phytochelatin synthase (EC 2.3.2.15), bacterial type
	Starvation lipoprotein Slp paralog
	Stringent starvation protein A
	Stringent starvation protein B
	Right origin-binding protein
	Phage shock protein A
	Phage shock protein B
	Phage shock protein C
	Phage shock protein D
	Psp operon transcriptional activator
	SgrR, sugar-phosphate stress, transcriptional activator of SgrS small RNA
	Universal stress protein A
	Universal stress protein B
	Universal stress protein E
	Flavohemoprotein (Hemoglobin-like protein) (Flavohemoglobin) (Nitric oxide dioxygenase) (EC 1.14.12.17)
	Carbon starvation protein A
	Regulatory protein SoxS
	Carbon starvation protein A paralog
	3&#39;(2&#39;),5&#39;-bisphosphate nucleotidase (EC 3.1.3.7)
	Sulfate-binding protein Sbp
	4Fe-4S ferredoxin, iron-sulfur binding
	Alkanesulfonate monooxygenase (EC 1.14.14.5)
	Alkanesulfonates ABC transporter ATP-binding protein
	Alkanesulfonates transport system permease protein
	Alkanesulfonates-binding protein
	Alpha-ketoglutarate-dependent taurine dioxygenase (EC 1.14.11.17)
	Arylsulfatase (EC 3.1.6.1)
	FMN reductase (EC 1.5.1.29)
	Bacterial luciferase family protein YtmO, in cluster with L-cystine ABC transporter
	Cystine ABC transporter, periplasmic cystine-binding protein FliY
	L-cystine uptake protein TcyP
	Taurine transport ATP-binding protein TauB
	Taurine transport system permease protein TauC
	Taurine-binding periplasmic protein TauA
	ABC-type nitrate/sulfonate/bicarbonate transport systems, periplasmic components
	probable dibenzothiophene desulfurization enzyme
	sulfonate monooxygenase
Virulence, Disease and Defense	DNA-binding heavy metal response regulator
	Heavy metal sensor histidine kinase
	Sensor protein copS (EC 2.7.3.-)
	Membrane protein, suppressor for copper-sensitivity ScsB
	Secreted protein, suppressor for copper-sensitivity ScsC
	Suppression of copper sensitivity: putative copper binding protein ScsA
	Probable transcription regulator protein of MDR efflux pump cluster
	RND efflux system, membrane fusion protein CmeA
