# Supplementary material for: Whole-genome comparative analysis of virulence genes unveils similarities and differences between endophytes and other symbiotic bacteria
Source: Front Microbiol. 2015 May 26;6:419. doi: 10.3389/fmicb.2015.00419 (PMC4443252; doi:10.3389/fmicb.2015.00419)
Supplement: Supplementary file 10 [file Table7.XLS]

## Sheet: Heatmap Pantoea
Supplmentary tabe ST7. Presence/absence map of 6 virulence gene categories in the genomes of species of Pantoea. Rows: Annotated gene functions and its presence (deep blue) or absence (sky blue) in the genome. Columns: Genomes compared.
Category	Role	Strain PaVv9	Strain PaVv1	Strain PaVv7	Pantoea vagans C9-1	Pantoea agglomerans 299R	Pantoea ananatis LMG 20103	Pantoea ananatis PA13
Cell Wall and Capsule	Low molecular weight protein-tyrosine-phosphatase Wzb (EC 3.1.3.48)
	Polysaccharide export lipoprotein Wza
	Putative capsular polysaccharide transport protein YegH
	Putative uncharacterized protein YmcB
	Tyrosine-protein kinase Wzc (EC 2.7.10.2)
	D-glycero-D-manno-heptose 1,7-bisphosphate phosphatase (EC 3.1.1.-)
	Phosphoheptose isomerase (EC 5.3.1.-)
	Phosphoheptose isomerase 1 (EC 5.3.1.-)
	dTDP-4-dehydrorhamnose 3,5-epimerase (EC 5.1.3.13)
	Glucose-1-phosphate thymidylyltransferase (EC 2.7.7.24)
	Teichoic acid export ATP-binding protein TagH (EC 3.6.3.40)
	dTDP-4-dehydrorhamnose reductase (EC 1.1.1.133)
	dTDP-glucose 4,6-dehydratase (EC 4.2.1.46)
	Glucosamine--fructose-6-phosphate aminotransferase [isomerizing] (EC 2.6.1.16)
	Glucosamine-1-phosphate N-acetyltransferase (EC 2.3.1.157)
	N-acetylglucosamine-1-phosphate uridyltransferase (EC 2.7.7.23)
	PTS system, N-acetylmuramic acid-specific IIB component (EC 2.7.1.69)
	PTS system, N-acetylmuramic acid-specific IIC component (EC 2.7.1.69)
	Phosphoglucosamine mutase (EC 5.4.2.10)
	Sialic acid utilization regulator, RpiR family
	TRAP-type transport system, small permease component, predicted N-acetylneuraminate transporter
	UDP-N-acetylglucosamine 2-epimerase (EC 5.1.3.14)
	Alpha-L-Rha alpha-1,3-L-rhamnosyltransferase (EC 2.4.1.-)
	dTDP-rhamnosyl transferase RfbF (EC 2.-.-.-)
	GGDEF/EAL domain protein YhjH
	Inner membrane metabolite transport protein YhjE
	Inner membrane protein YhjD
	LysR family transcriptional regulator YhjC
	Protein YhjJ, putative peptidase
	Uncharacterized protein YhjG
	2-Keto-3-deoxy-D-manno-octulosonate-8-phosphate synthase (EC 2.5.1.55)
	3-deoxy-D-manno-octulosonate 8-phosphate phosphatase (EC 3.1.3.45)
	3-deoxy-D-manno-octulosonic-acid transferase (EC 2.-.-.-)
	3-deoxy-manno-octulosonate cytidylyltransferase (EC 2.7.7.38)
	Acyl-[acyl-carrier-protein]--UDP-N-acetylglucosamine O-acyltransferase (EC 2.3.1.129)
	Arabinose 5-phosphate isomerase (EC 5.3.1.13)
	LPS-assembly lipoprotein RlpB precursor (Rare lipoprotein B)
	Lipid A biosynthesis (KDO) 2-(lauroyl)-lipid IVA acyltransferase (EC 2.3.1.-)
	Lipid A biosynthesis lauroyl acyltransferase (EC 2.3.1.-)
	Lipid A export ATP-binding/permease protein MsbA (EC 3.6.3.25)
	Lipid-A-disaccharide synthase (EC 2.4.1.182)
	Lipopolysaccharide ABC transporter, ATP-binding protein LptB
	LptA, protein essential for LPS transport across the periplasm
	Tetraacyldisaccharide 4&#39;-kinase (EC 2.7.1.130)
	UDP-3-O-[3-hydroxymyristoyl] glucosamine N-acyltransferase (EC 2.3.1.-)
	regulator of length of O-antigen component of lipopolysaccharide chains
	ADP-L-glycero-D-manno-heptose-6-epimerase (EC 5.1.3.20)
	ADP-heptose synthase (EC 2.7.-.-)
	ADP-heptose--lipooligosaccharide heptosyltransferase II (EC 2.4.1.-)
	Beta-1,3-glucosyltransferase
	D-glycero-beta-D-manno-heptose 7-phosphate kinase
	Lipopolysaccharide 1,6-galactosyltransferase (EC 2.4.1.-)
	Lipopolysaccharide heptosyltransferase I (EC 2.4.1.-)
	Lipopolysaccharide heptosyltransferase III (EC 2.4.1.-)
	O-antigen ligase
	UDP-glucose:(heptosyl) LPS alpha1,3-glucosyltransferase WaaG (EC 2.4.1.-)
	Phosphoethanolamine transferase EptA specific for the 1 phosphate group of core-lipid A
	Phosphoethanolamine transferase specific for the outer Kdo residue of lipopolysaccharide
	Sensor protein PhoQ (EC 2.7.13.3)
	Sensor protein basS/pmrB (EC 2.7.3.-)
	Transcriptional regulatory protein PhoP
	Transcriptional regulatory protein basR/pmrA
	HtrA protease/chaperone protein
	Inner membrane protein YrbG, predicted calcium/sodium:proton antiporter
	Lipoprotein releasing system ATP-binding protein LolD
	Lipoprotein releasing system transmembrane protein LolC
	Lipoprotein releasing system transmembrane protein LolE
	Outer membrane lipoprotein SmpA, a component of the essential YaeT outer-membrane protein assembly complex
	Outer membrane lipoprotein carrier protein LolA
	Outer membrane protein H precursor
	Outer membrane protein Imp, required for envelope biogenesis
	Outer membrane protein NlpB, lipoprotein component of the protein assembly complex (forms a complex with YaeT, YfiO, and YfgL)
	Outer membrane protein YfgL, lipoprotein component of the protein assembly complex (forms a complex with YaeT, YfiO, and NlpB)
	Outer membrane protein assembly factor YaeT precursor
	Probable component of the lipoprotein assembly complex (forms a complex with YaeT, YfgL, and NlpB)
	Survival protein SurA precursor (Peptidyl-prolyl cis-trans isomerase SurA) (EC 5.2.1.8)
	Uncharacterized ABC transporter, ATP-binding protein YrbF
	Uncharacterized ABC transporter, auxiliary component YrbC
	Uncharacterized ABC transporter, periplasmic component YrbD
	Uncharacterized ABC transporter, permease component YrbE
	Uncharacterized protein YrbK clustered with lipopolysaccharide transporters
	Proposed peptidoglycan lipid II flippase MurJ
	Protein of unknown function YceH
	Virulence factor MviM
	Polymyxin resistance protein ArnA_DH, UDP-glucuronic acid decarboxylase (EC 4.1.1.-)
	Polymyxin resistance protein ArnA_FT, UDP-4-amino-4-deoxy-L-arabinose formylase (EC 2.1.2.-)
	Polymyxin resistance protein ArnC, glycosyl transferase (EC 2.4.-.-)
	Polymyxin resistance protein ArnT, undecaprenyl phosphate-alpha-L-Ara4N transferase
	Polymyxin resistance protein PmrJ, predicted deacetylase
	Polymyxin resistance protein PmrL, sucrose-6 phosphate hydrolase
	Polymyxin resistance protein PmrM
	UDP-4-amino-4-deoxy-L-arabinose--oxoglutarate aminotransferase (EC 2.6.1.-)
	Lipid A acylation protein PagP, palmitoyltransferase
	Beta-1,4-galactosyltransferase
	Beta N-acetyl-glucosaminidase (EC 3.2.1.52)
	D-alanyl-D-alanine carboxypeptidase (EC 3.4.16.4)
	Membrane-bound lytic murein transglycosylase A precursor (EC 3.2.1.-)
	Membrane-bound lytic murein transglycosylase B precursor (EC 3.2.1.-)
	Membrane-bound lytic murein transglycosylase C precursor (EC 3.2.1.-)
	Membrane-bound lytic murein transglycosylase D precursor (EC 3.2.1.-)
	Membrane-bound lytic murein transglycosylase E (EC 3.2.1.-)
	Muramoyltetrapeptide carboxypeptidase (EC 3.4.17.13)
	N-acetylmuramoyl-L-alanine amidase (EC 3.5.1.28)
	Soluble lytic murein transglycosylase precursor (EC 3.2.1.-)
	D-alanine--D-alanine ligase (EC 6.3.2.4)
	Monofunctional biosynthetic peptidoglycan transglycosylase (EC 2.4.2.-)
	Multimodular transpeptidase-transglycosylase (EC 2.4.1.129) (EC 3.4.-.-)
	Murein-DD-endopeptidase (EC 3.4.99.-)
	Penicillin-binding protein 2 (PBP-2)
	Penicillin-insensitive transglycosylase (EC 2.4.2.-) & transpeptidase PBP-1C
	Phospho-N-acetylmuramoyl-pentapeptide-transferase (EC 2.7.8.13)
	Rare lipoprotein A precursor
	UDP-N-acetylenolpyruvoylglucosamine reductase (EC 1.1.1.158)
	UDP-N-acetylglucosamine 1-carboxyvinyltransferase (EC 2.5.1.7)
	UDP-N-acetylglucosamine--N-acetylmuramyl-(pentapeptide) pyrophosphoryl-undecaprenol N-acetylglucosamine transferase (EC 2.4.1.227)
	UDP-N-acetylmuramate--alanine ligase (EC 6.3.2.8)
	UDP-N-acetylmuramoylalanine--D-glutamate ligase (EC 6.3.2.9)
	UDP-N-acetylmuramoylalanyl-D-glutamate--2,6-diaminopimelate ligase (EC 6.3.2.13)
	UDP-N-acetylmuramoylalanyl-D-glutamyl-2,6-diaminopimelate--D-alanyl-D-alanine ligase (EC 6.3.2.10)
	L,D-transpeptidase YbiS
	L,D-transpeptidase YcbB
	L,D-transpeptidase YcfS
	Penicillin-binding protein AmpH
	UDP-N-acetylmuramate:L-alanyl-gamma-D-glutamyl-meso-diaminopimelate ligase (EC 6.3.2.-)
	Aminoacyl-histidine dipeptidase (Peptidase D) (EC 3.4.13.3)
	AmpG permease
	Gamma-D-Glutamyl-meso-Diaminopimelate Amidase
	L-alanine-DL-glutamate epimerase
	N-acetylmuramoyl-L-alanine amidase (EC 3.5.1.28) AmpD
	Periplasmic Murein Peptide-Binding Protein MppA
	Anhydro-N-acetylmuramic acid kinase (EC 2.7.1.-)
	N-acetylmuramic acid 6-phosphate etherase (EC 4.2.-.-)
	NAD(P)HX dehydratase
	NAD(P)HX epimerase
	Sialic acid transporter (permease) NanT
	UDP-4-amino-4-deoxy-L-arabinose formyltransferase (EC 2.1.2.13)
	UDP-glucuronic acid oxidase (UDP-4-keto-hexauronic acid decarboxylating) (EC 1.1.1.305)
	Fe(2+)/alpha-ketoglutarate-dependent dioxygenase LpxO
	UDP-galactopyranose mutase (EC 5.4.99.9)
Iron acquisition and metabolism	Ferric hydroxamate ABC transporter (TC 3.A.1.14.3), ATP-binding protein FhuC
	Ferric hydroxamate ABC transporter (TC 3.A.1.14.3), periplasmic substrate binding protein FhuD
	Ferric hydroxamate ABC transporter (TC 3.A.1.14.3), permease component FhuB
	Ferric hydroxamate outer membrane receptor FhuA
	2,3-dihydro-2,3-dihydroxybenzoate dehydrogenase (EC 1.3.1.28) [enterobactin] siderophore
	2,3-dihydroxybenzoate-AMP ligase (EC 2.7.7.58) [enterobactin] siderophore
	Apo-aryl carrier domain of EntB
	Enterobactin esterase
	Enterobactin exporter EntS
	Enterobactin synthetase component F, serine activating enzyme (EC 2.7.7.-)
	FIG005032: Putative cytoplasmic protein YbdZ in enterobactin biosynthesis operon
	Ferric enterobactin transport ATP-binding protein FepC (TC 3.A.1.14.2)
	Ferric enterobactin transport system permease protein FepD (TC 3.A.1.14.2)
	Ferric enterobactin transport system permease protein FepG (TC 3.A.1.14.2)
	Ferric enterobactin-binding periplasmic protein FepB (TC 3.A.1.14.2)
	Isochorismatase (EC 3.3.2.1) [enterobactin] siderophore
	Isochorismate synthase (EC 5.4.4.2) [enterobactin] siderophore
	Outer membrane receptor for ferric enterobactin and colicins B, D
	Proofreading thioesterase in enterobactin biosynthesis EntH
	Ferrous iron transport periplasmic protein EfeO, contains peptidase-M75 domain and (frequently) cupredoxin-like domain
	Ferrous iron transport permease EfeU
	Ferrous iron transport peroxidase EfeB
	ABC-type hemin transport system, ATPase component
	Ferric reductase (1.6.99.14)
	Ferric siderophore transport system, periplasmic binding protein TonB
	Ferrichrome transport ATP-binding protein FhuC (TC 3.A.1.14.3)
	Hemin ABC transporter, permease protein
	Hemin transport protein HmuS
	Paraquat-inducible protein A
	Paraquat-inducible protein B
	Periplasmic hemin-binding protein
	TonB-dependent hemin , ferrichrome receptor
	Aerobactin siderophore receptor IutA
	L-lysine 6-monooxygenase [NADPH] (EC 1.14.13.59), aerobactin biosynthesis protein IucD
	N6-hydroxylysine O-acetyltransferase (EC 2.3.1.102), aerobactin biosynthesis protein IucB
	Siderophore synthetase large component, acetyltransferase
	Siderophore synthetase small component, acetyltransferase
	ABC transporter (iron.B12.siderophore.hemin) , ATP-binding component
	ABC transporter (iron.B12.siderophore.hemin) , periplasmic substrate-binding component
	ABC transporter (iron.B12.siderophore.hemin) , permease component
	Ferric iron ABC transporter, ATP-binding protein
Motility and Chemotaxis	Chemotaxis protein CheV (EC 2.7.3.-)
	Chemotaxis regulator - transmits chemoreceptor signals to flagelllar motor components CheY
	Flagellar L-ring protein FlgH
	Flagellar basal-body rod modification protein FlgD
	Flagellar biosynthesis protein FlhA
	Flagellar biosynthesis protein FlhB
	Flagellar biosynthesis protein FliR
	Flagellar motor rotation protein MotA
	Flagellar motor rotation protein MotB
	Flagellar motor switch protein FliM
	Flagellar motor switch protein FliN
	Flagellum-specific ATP synthase FliI
	RNA polymerase sigma factor for flagellar operon
	Signal transduction histidine kinase CheA (EC 2.7.3.-)
	Flagellar M-ring protein FliF
	Flagellar P-ring protein FlgI
	Flagellar assembly protein FliH
	Flagellar basal-body P-ring formation protein FlgA
	Flagellar basal-body rod protein FlgB
	Flagellar basal-body rod protein FlgC
	Flagellar basal-body rod protein FlgF
	Flagellar basal-body rod protein FlgG
	Flagellar biosynthesis protein FlgN
	Flagellar biosynthesis protein FliC
	Flagellar biosynthesis protein FliL
	Flagellar biosynthesis protein FliP
	Flagellar biosynthesis protein FliQ
	Flagellar biosynthesis protein FliS
	Flagellar biosynthesis protein FliT
	Flagellar biosynthesis protein FliZ
	Flagellar hook protein FlgE
	Flagellar hook-associated protein FlgK
	Flagellar hook-associated protein FlgL
	Flagellar hook-associated protein FliD
	Flagellar hook-basal body complex protein FliE
	Flagellar hook-length control protein FliK
	Flagellar motor switch protein FliG
	Flagellar protein FlgJ [peptidoglycan hydrolase] (EC 3.2.1.-)
	Flagellar protein FlhE
	Flagellar protein FliJ
	Flagellar transcriptional activator FlhC
	Flagellar transcriptional activator FlhD
	Negative regulator of flagellin synthesis FlgM
	Aerotaxis sensor receptor protein
	Chemotaxis protein methyltransferase CheR (EC 2.1.1.80)
	Chemotaxis response - phosphatase CheZ
	Chemotaxis response regulator protein-glutamate methylesterase CheB (EC 3.1.1.61)
	Methyl-accepting chemotaxis protein I (serine chemoreceptor protein)
	Methyl-accepting chemotaxis protein III (ribose and galactose chemoreceptor protein)
	Positive regulator of CheA protein activity (CheW)
	Ribose ABC transporter, periplasmic ribose-binding protein RbsB (TC 3.A.1.2.1)
Phages and mobilome	Phage baseplate hub
	Phage major capsid protein
	Phage tail fiber assembly protein
	Phage tail fiber protein
	Phage tail fibers
	Phage portal protein
	Phage minor tail protein
	Phage tail assembly protein
	Phage tail length tape-measure protein 1
	Phage head completion-stabilization protein
	Phage neck whiskers
	Phage replication initiation protein
	Phage replication protein
	Phage major tail tube protein
	Phage tail completion protein
	Phage tail protein
	Phage tail sheath monomer
	Phage terminase large subunit
	Phage-related capsid packaging protein
	DNA adenine methyltransferase, phage-associated
	Phage baseplate assembly protein V
	Phage head maturation protease
	Phage tail length tape-measure protein
	Phage tail tube protein
	Phage tail/DNA circulation protein
	Phage capsid scaffolding protein
	Adenine DNA methyltransferase, phage-associated
	Phage lysin (EC 3.2.1.17)
	Phage lysin, 1,4-beta-N-acetylmuramidase (EC 3.2.1.17) or lysozyme
	Phage outer membrane lytic protein Rz
	Phage terminase, ATPase subunit
	Phage terminase, endonuclease subunit
	Phage terminase, large subunit
	Origin specific replication binding factor
	Origin specific replication initiation factor
	DNA polymerase III alpha subunit (EC 2.7.7.7)
	Phage DNA replication protein
	Phage tail sheath protein
	Phage terminase small subunit
Regulation and Cell signaling	Antiholin-like protein LrgA
	Autolysis histidine kinase LytS
	CidA-associated membrane protein CidB
	Holin-like protein CidA
	LrgA-associated membrane protein LrgB
	LysR family regulatory protein CidR
	HigA protein (antitoxin to HigB)
	RelB/StbD replicon stabilization protein (antitoxin to RelE/StbE)
	RelE/StbE replicon stabilization toxin
	YefM protein (antitoxin to YoeB)
	YoeB toxin protein
	HigB toxin protein
	Conserved protein YcjX with nucleoside triphosphate hydrolase domain
	Membrane protein YcjF
	BarA sensory histidine kinase (= VarS = GacS)
	BarA-associated response regulator UvrY (= GacA = SirA)
	Cyclic AMP receptor protein
	Transcriptional (co)regulator CytR
	Alkanesulfonate utilization operon LysR-family regulator CbI
	Chromosome initiation inhibitor
	Hydrogen peroxide-inducible genes activator
	Hypothetical lysR-family transcriptional regulator YdhB
	LysR family transcriptional regulator YafC
	LysR family transcriptional regulator YbhD
	LysR family transcriptional regulator YdcI
	LysR family transcriptional regulator YeiE
	LysR family transcriptional regulator YfeR
	LysR family transcriptional regulator YneJ
	LysR family transcriptional regulator YnfL
	LysR family transcriptional regulator lrhA
	Nitrogen assimilation regulatory protein Nac
	Transcriptional activator protein LysR
	Copper sensory histidine kinase CpxA
	Copper-sensing two-component system response regulator CpxR
	Putative sensor-like histidine kinase YfhK
	Putative sensory histidine kinase YfhA
	Sensory histidine kinase QseC
	Sensory histidine kinase in two-component regulatory system with RstA
	Transcriptional regulatory protein RstA
	Two-component system response regulator QseB
	Colanic acid capsular biosynthesis activation accesory protein RcsA, co-regulator with RcsB
	DNA-binding capsular synthesis response regulator RcsB
	DnaJ-like protein DjlA
	Two-component sensor protein RcsC (EC 2.7.3.-)
	Two-component sensor protein RcsD (EC 2.7.3.-)
	C4-type zinc finger protein, DksA/TraR family
	Carbonic anhydrase (EC 4.2.1.1)
	Zinc uptake regulation protein ZUR
	Adenylate cyclase (EC 4.6.1.1)
	ElaA protein
	Hydrolase, alpha/beta fold family functionally coupled to Phosphoribulokinase
	Putative hemin-binding lipoprotein
	LysR family transcriptional regulator STM2281
	Glycine cleavage system transcriptional activator
	Putative two component system histidine kinase YedV
	Putative two-component system response regulator YedW
	LysR family transcriptional regulator STM3121
	Programmed cell death antitoxin PemI
	Programmed cell death toxin PemK
	Catabolite control protein A
	Antitoxin YafN
	Toxin YafO
	VapC toxin protein
	Prophage Clp protease-like protein
Virulence and disease	16 kDa heat shock protein B
	Outer membrane lipoprotein YidQ
	Uncharacterized protein YidR
	16 kDa heat shock protein A
	Colicin V production protein
	DedD protein
	Conserved uncharacterized protein CreA
	SSU ribosomal protein S12p (S23e)
	SSU ribosomal protein S7p (S5e)
	D-cysteine desulfhydrase (EC 4.4.1.15)
	Beta-lactamase (EC 3.5.2.6)
	Metal-dependent hydrolases of the beta-lactamase superfamily I
	Cation efflux system protein CusA
	Cobalt-zinc-cadmium resistance protein
	Cobalt-zinc-cadmium resistance protein CzcA
	Probable Co/Zn/Cd efflux system membrane fusion protein
	Transcriptional regulator, MerR family
	Zinc transporter ZitB
	Blue copper oxidase CueO precursor
	Copper resistance protein C precursor
	Copper resistance protein D
	Periplasmic divalent cation tolerance protein CutA
	Inner membrane component of tripartite multidrug resistance system
	Membrane fusion component of tripartite multidrug resistance system
	Outer membrane component of tripartite multidrug resistance system
	Acriflavin resistance protein
	Membrane fusion protein of RND family multidrug efflux pump
	Multi antimicrobial extrusion protein (Na(+)/drug antiporter), MATE family of MDR efflux pumps
	Multidrug-efflux transporter, major facilitator superfamily (MFS) (TC 2.A.1)
	RND efflux system, inner membrane transporter CmeB
	RND efflux system, membrane fusion protein CmeA
	RND efflux system, outer membrane lipoprotein, NodT family
	Transcription repressor of multidrug efflux pump acrAB operon, TetR (AcrR) family
	Multiple antibiotic resistance protein MarC
	Multidrug transporter MdtB
	Multidrug transporter MdtC
	Multidrug transporter MdtD
	Probable RND efflux membrane fusion protein
	Response regulator BaeR
	Sensory histidine kinase BaeS
	Arsenic efflux pump protein
	Arsenic resistance protein ArsH
	Arsenical resistance operon repressor
	Cation efflux system protein CusC precursor
	Cation efflux system protein CusF precursor
	Cobalt/zinc/cadmium efflux RND transporter, membrane fusion protein, CzcB family
	Copper-sensing two-component system response regulator CusR
	Heavy metal sensor histidine kinase
	Copper resistance protein B
	Multicopper oxidase
	Inhibitor of vertebrate lysozyme precursor
	Probable transcription regulator protein of MDR efflux pump cluster
	Fosfomycin resistance protein FosA
	HTH-type transcriptional regulator YidP
	Beta-lactamase class C and other penicillin binding proteins
	Membrane-bound lysozyme inhibitor of c-type lysozyme
	RND efflux system, outer membrane lipoprotein CmeC
	Secreted protein, suppressor for copper-sensitivity ScsC
	Response regulator of zinc sigma-54-dependent two-component system
