# Supplementary material for: Whole-genome comparative analysis of virulence genes unveils similarities and differences between endophytes and other symbiotic bacteria
Source: Front Microbiol. 2015 May 26;6:419. doi: 10.3389/fmicb.2015.00419 (PMC4443252; doi:10.3389/fmicb.2015.00419)
Supplement: Supplementary file 12 [file Table9.XLS]

## Sheet: Sheet1
Supplementary table ST9. Secretion system and flagellar genes in the genomes of three genera of enterobacteria. Presence and absence of genes is denoted . Genus Enterobacter (A). Genus Erwinia (B) Genus Pantoea (C)
A		id	Gene name	EnVs6	EnVs2	LecVs2	Enterobacter sp. 638	E. aerogenes KCTC 2190	E. asburiae LF7a	E. cloacae ATCC 13047
	Flagella	AAZ99734(AI143)	flhA
		BPSL0275(AI152)	flgG
		Z1713(AI140)	flgD
		Z2940(AI140)	tar/cheM
		Z2940(AI140)	tar/cheM
		Z3013(AI140)	fliC
		Z3029(AI140)	fliG										Present
		STM1913(AI139)	flhA										Absent
		STM1914(AI139)	flhB
		STM1917(AI139)	cheB
		STM1922(AI139)	motB
		STM1923(AI139)	motA
		STM1970(AI139)	fliG
		STM1975(AI139)	fliL
		STM1976(AI139)	fliM
		STM1977(AI139)	fliN
		STM1979(AI139)	fliP
		YE2566(AI145)	flhA
		YE2581(AI145)	flhD
	T5SS	UTI89_C4946(SS125)	ShlA/HecA/FhaA
	T6SS	Z0254(SS185)	clpV
		STM0272(SS176)	clpV
		BPSS1502(SS192)	tssH-5/clpV
		BMAA0738(SS191)	clpV1
		ETAE_2436(SS189)	evpH
		ROD_34231(SS187)	cts2V
		EC042_4529(SS183)	putative protein
B		id	Gene name	ErVv1	E. amylovora ATCC 49946	E. billingiae Eb661	E. pyrifoliae Ejp617	E. pyrifoliae Ep1-96
	chaperone usher	ECSE_P3-0031(AI040)	FaeD
		CAA50786(AI027)	cshB (usher)
	T2SS	AAX78186(AI044)	ldaD, LdaD
		ECA3109(SS212)	outD
		KPK_4577(SS215)	pulE
		ECA3106(SS212)	outG
		KPK_4579(SS215)	pulG
		KPK_4576(SS215)	pulD
		PA0686(SS204)	hxcR
	T3SS	XCC1229(SS009)	hrcV, HrcV
		EAMY_0532(SS004)	hrcN
		EAMY_0557(SS004)	dspE/dspA
		EAMY_0534(SS004)	hrcV
		EAMY_1580(SS006)	invA3
		EAMY_0549(SS004)	hrcC
		EAMY_0790(SS005)	sipB1
		EAMY_0779(SS005)	invA1
		EAMY_1591(SS006)	sipB3
		EAMY_0777(SS005)	invG1
		EAMY_1578(SS006)	invG3
		EAMY_0653(SS004)	eop2
		EAMY_0537(SS004)	hrpX
		EAMY_0556(SS004)	hrpW
		EAMY_1582(SS006)	spaI3
		EAMY_0781(SS005)	spaI1
		EAMY_0775(SS005)	prgH1
		EAMY_1576(SS006)	prgH3
		EAMY_0791(SS005)	sipC1
		EAMY_0552(SS004)	hrpN
		EAMY_0535(SS004)	hrpJ
		EAMY_1593(SS006)	sipD3
		EAMY_0792(SS005)	sipD1
		EAMY_0788(SS005)	spaS1
		EAMY_1579(SS006)	invE3
		EAMY_0778(SS005)	invE1
		EAMY_1589(SS006)	spaS3
		EAMY_0525(SS004)	hrcU
		EAMY_1592(SS006)	sipC3
		EAMY_0529(SS004)	hrcQ
		EAMY_0783(SS005)	spaN1
		EAMY_0539(SS004)	hrpS
		EAMY_0533(SS004)	hrpQ
		EAMY_0784(SS005)	spaO1
		EAMY_1585(SS006)	spaO3
		EAMY_0776(SS005)	invF1
		EAMY_1577(SS006)	invF3
		EAMY_1584(SS006)	spaN3
		EAMY_0744(SS004)	hopPtoC
		EAMY_0526(SS004)	hrcT
		EAMY_0544(SS004)	hrcJ
		EAMY_1574(SS006)	prgK3
		EAMY_1588(SS006)	spaR3
		EAMY_0772(SS005)	prgK1
		EAMY_0787(SS005)	spaR1
		EAMY_1586(SS006)	spaP3
		EAMY_0785(SS005)	spaP1
		EAMY_3175(SS004)	avrRpt2
		EAMY_0528(SS004)	hcrR
		EAMY_0538(SS004)	hrpY
		EAMY_0545(SS004)	hrpD
		EAMY_0546(SS004)	hrpE
		EAMY_1590(SS006)	spaT3
		EAMY_0771(SS005)	orgAa
		EAMY_0536(SS004)	hrpL
		EAMY_0789(SS005)	spaT1
		EAMY_1573(SS006)	orgA
		EAMY_0530(SS004)	hrpP
		EAMY_1583(SS006)	spaM3
		EAMY_0782(SS005)	spaM1
		EAMY_0531(SS004)	hrpO
		EAMY_0548(SS004)	hrpG
		EAMY_0558(SS004)	dspF
		EAMY_0780(SS005)	spaK
		EAMY_1581(SS006)	invB
		EAMY_0543(SS004)	hrpB1
		EAMY_0551(SS004)	hrpV
		EAMY_0555(SS004)	orfc
		EAMY_0773(SS005)	prgJ1
		EAMY_1575(SS006)	prgJ3
		PSPTO_1402(SS003)	hrcV
		EAMY_0541(SS004)	orfU2
		EAMY_0774(SS005)	prgI
		EAMY_0527(SS004)	hrcS
		EAMY_1587(SS006)	spaQ3
		EAMY_0786(SS005)	spaQ1
		EAMY_0542(SS004)	hrpA1
		EAMY_0547(SS004)	hrpF
		EAMY_0550(SS004)	hrpT
		EAMY_0540(SS004)	orfU1
		PSPTO_1395(SS003)	hrcR
		CV_2630(SS016)	civA
		BPSS1537(SS014)	spaP
	T6SS	PA0090(SS178)	clpV1
		ROD_27761(SS186)	cts1S
		ROD_27751(SS186)	cts1B
		STM0274(SS176)	sciI
		STM0272(SS176)	clpV
		PA0084(SS178)	hsiC1/vipB
		EC042_4530(SS183)	hsiC1/vipB
		ETAE_2436(SS189)	evpH
		APECO1_1767(SS184)	aec27/clpV
		BPSS1502(SS192)	hsiC1/vipB
		BMAA0738(SS191)	clpV1
		AHA_1841(SS194)	ClpA/ClpB
		YPO0501(SS188)	hypothetical protein
		Z0254(SS185)	clpV
C		id	Gene name	PaVv7	PaVv1	PaVv9	P. ananatis LMG 20103	P. anantis PA13	P. vagans C9-1
	Flagella	Z1716(AI140)	flgG
		Z2932(AI140)	flhA
		Z2940(AI140)	tar/cheM
		Z3013(AI140)	fliC
		Z3031(AI140)	fliI
		PA1446(AI138)	fliP
		PA1452(AI138)	flhA
		STM1179(AI139)	flgG
		STM1921(AI139)	cheA
		STM1969(AI139)	fliF
		STM1970(AI139)	fliG
		STM1972(AI139)	fliI
		STM1976(AI139)	fliM
		STM1977(AI139)	fliN
		YE2566(AI145)	flhA
	T5SS	AAN38708(SS123)	hecA
		AAN38708(SS123)	hecA
	T6SS	BMAA0738(SS191)	clpV1
		BPSS1502(SS192)	tssH-5/clpV
		ETAE_2436(SS189)	evpH
		EC042_4525(SS183)	putative protein
		PA2359(SS180)	sfa3
		SG1034(SS177)	clpV
		ROD_27751(SS186)	cts1B
		STM0272(SS176)	clpV
		Z0254(SS185)	clpV
		PA0084(SS178)	hsiC1/vipB
		YPO0501(SS188)	hypothetical protein
